# Supplementary material for: NUP98 and RAE1 sustain progenitor function through HDAC-dependent chromatin targeting to escape from nucleolar localization
Source: Commun Biol. 2023 Jun 23;6:664. doi: 10.1038/s42003-023-05043-2 (PMC10290086; doi:10.1038/s42003-023-05043-2)
Supplement: Supplementary file 4 — Supplementary Data 1-7 [file 42003_2023_5043_MOESM4_ESM.xlsx]

## Sheet: Suppl Data 1
Supplementary Data 1. Differentially Expressed Genes with NUP98 knockdown
gene.names	CTRL-shA	CTRL-shB	Nup98shA	NUP98shB	NUP93shC	baseMean	log2FoldChange	lfcSE	stat	pvalue	padj	Log2Nup98shA	Log2NUP98shB	Log2NUP93shC
A2ML1	918.724	663.364	3480.9	7186.84	3866.29	3222.72	2.615	0.416842	6.27337	3.53327e-10	2.90236e-08	2.15667	3.20257	2.30816
ABALON	2.78984	5.0324	13.5352	28.3377	23.5532	14.1497	2.7014	0.970905	2.78235	0.00539662	0.0516983	1.85293	2.91894	2.65214
ABCA12	166.895	238.451	1823.8	3963.57	448.845	1327.81	3.3625	0.732628	4.58964	4.44019e-06	0.000151827	3.19256	4.31241	1.1699
ABCA3	2.78984	2.7662	21.6822	8.93566	11.6291	9.06061	2.54774	1.15528	2.2053	0.0274328	0.159324	2.9644	1.68553	2.06563
ABCA7	396.642	428.812	1219.29	1054.96	833.596	786.16	1.32786	0.296475	4.47882	7.50559e-06	0.000244368	1.56388	1.35502	1.01526
ABCB9	278.334	281.509	512.132	696.442	502.901	453.763	1.02978	0.304634	3.38039	0.000723827	0.0111966	0.871517	1.31501	0.845277
ABCC5	479.839	590.846	1224.18	1874.06	1219.14	1077.11	1.42888	0.334375	4.27328	1.9262e-05	0.000544115	1.20108	1.81543	1.19513
ABCD1	89.0404	97.9467	143.887	324.429	320.065	194.574	1.50241	0.469821	3.19783	0.00138466	0.0186179	0.623638	1.7966	1.77707
ABLIM2	7.36951	15.2303	121.076	24.9634	71.2496	47.4777	2.74714	0.824786	3.33073	0.000866188	0.0129097	3.51454	1.23652	2.74959
ABLIM3	281.387	279.243	448.585	1124.97	529.929	532.323	1.32568	0.471759	2.81007	0.004953	0.0485551	0.678344	2.00478	0.918763
ABTB2	106.596	90.015	270.98	235.011	227.058	185.432	1.31119	0.321106	4.08336	4.43889e-05	0.00114522	1.46799	1.26254	1.21286
ACAN	1.26328	0.5	72.1936	1.34357	108.612	36.2824	7.0615	1.94538	3.62988	0.000283558	0.00538114	6.50521	0.757481	7.09445
ACER2	60.799	76.4178	173.216	116.069	184.926	121.786	1.21242	0.413053	2.93527	0.00333255	0.0367485	1.34553	0.767927	1.4399
ACKR2	1.26328	2.7662	8.647	12.3099	18.7836	8.254	3.16786	1.30299	2.43123	0.0150478	0.105019	2.20966	2.71921	3.32886
ACSL6	0.5	2.7662	11.9058	3.0307	28.3229	8.80511	3.75729	1.70992	2.19735	0.0279958	0.161479	3.33964	1.3657	4.58994
ACTBL2	0.5	0.5	5.3882	8.09209	25.938	7.58367	6.22452	1.98906	3.12937	0.0017518	0.0223558	3.4298	4.01651	5.697
ACTR3C	11.9492	15.2303	34.7174	23.2763	56.1457	27.7638	1.53291	0.713418	2.14869	0.0316592	0.173706	1.36373	0.786932	2.05725
ADAM32	2.02656	5.0324	26.5704	14.8406	6.06457	10.4069	2.36108	1.20274	1.96309	0.0496358	0.23238	3.05661	2.21634	0.925266
ADAMTS13	20.3453	25.4282	178.105	71.3596	51.3761	68.8227	2.14859	0.680675	3.15655	0.00159646	0.0208034	2.96909	1.64955	1.17554
ADAMTS7	37.9007	56.0219	171.587	274.659	815.312	270.596	3.18281	0.676196	4.70694	2.51469e-06	9.26352e-05	1.89676	2.57546	4.14517
ADAMTS9	5.84295	9.56481	80.3406	51.9575	128.485	54.7382	3.61683	0.69604	5.1963	2.03289e-07	9.71777e-06	3.42584	2.79704	4.10324
ADCK3	69.1951	103.612	368.744	365.764	149.948	210.953	1.77817	0.514391	3.45685	0.000546534	0.00896856	2.12265	2.11095	0.824499
ADCY1	30.2679	23.162	148.775	83.1695	175.387	91.6523	2.3578	0.521362	4.5224	6.11438e-06	0.000205147	2.49029	1.65128	2.72769
ADCY10P1	2.78984	9.56481	24.941	24.1199	25.938	16.9707	2.16845	0.886979	2.44476	0.014495	0.102333	2.27149	2.22319	2.32804
ADGRE2	74.5381	52.6226	226.987	331.178	244.546	185.474	2.07648	0.386806	5.36826	7.95006e-08	4.13201e-06	1.8577	2.4027	1.9652
ADGRF1	728.668	595.378	1325.2	3570.47	1847.94	1613.03	1.76459	0.467779	3.77227	0.000161768	0.00339524	1.00861	2.43851	1.48831
ADGRF4	168.421	215.789	365.486	1088.7	498.132	466.806	1.7656	0.520248	3.39376	0.000689402	0.0107572	0.938966	2.51369	1.38568
AGAP7P	7.36951	20.8958	64.0466	57.8625	27.5279	35.0405	1.87541	0.757443	2.47598	0.0132872	0.0968457	2.36769	2.2212	1.14947
AGBL1-AS1	3.55312	0.5	11.9058	23.2763	13.219	9.99084	3.23563	1.29906	2.49075	0.0127474	0.0940623	3.15905	4.12625	3.31
AIM1L	127.968	171.598	306.827	401.194	314.501	263.918	1.19458	0.33442	3.57209	0.000354148	0.00639523	1.05002	1.43689	1.08566
AKAP13	950.782	996.496	2421.79	2435.88	3170.72	1994.63	1.45968	0.267086	5.46521	4.62348e-08	2.57341e-06	1.31501	1.32338	1.70375
AKAP3	8.89607	7.29861	39.6056	43.5219	19.5785	23.2801	2.13389	0.769799	2.77201	0.00557112	0.0530147	2.29724	2.43327	1.28081
ALDH3B1	1.26328	2.7662	13.5352	14.8406	4.47469	6.876	2.84165	1.4184	2.00342	0.0451323	0.2183	2.8561	2.98894	1.25925
ALDH3B2	6.60623	20.8958	319.862	294.905	45.0166	136.957	4.07155	0.866254	4.70018	2.5993e-06	9.55059e-05	4.76682	4.64962	1.9379
AMDHD2	252.382	198.793	503.985	439.154	444.076	367.178	1.03265	0.289074	3.57226	0.000353917	0.00639523	1.16994	0.971291	0.987369
ANKHD1-EIF4EBP3	559.22	776.674	1380.6	1151.97	1488.63	1070.92	1.00653	0.298863	3.36787	0.000757502	0.0116068	1.06686	0.805666	1.17555
ANKRD22	14.239	14.0972	80.3406	96.6665	54.5558	51.4798	2.48573	0.561865	4.42407	9.68587e-06	0.000306283	2.5035	2.77039	1.9451
ANKRD24	4.31639	2.7662	18.4234	30.0248	5.26963	11.6601	2.49053	1.18911	2.09444	0.0362204	0.189804	2.4146	3.11922	0.608836
ANKRD46	132.547	169.332	270.98	941.076	495.747	401.437	1.92194	0.544826	3.52762	0.000419321	0.00726468	0.855008	2.65113	1.72642
ANKUB1	16.5289	9.56481	26.5704	81.4823	53.7609	37.0815	2.0857	0.730879	2.85368	0.00432154	0.0440255	1.07942	2.69609	2.09616
AP5B1	751.566	799.336	1240.47	2098.45	1502.93	1278.05	1.05899	0.330407	3.2051	0.00135016	0.0182572	0.678467	1.4369	0.955359
AP5Z1	768.359	589.712	1185.07	1281.88	1754.13	1115.33	1.05156	0.319908	3.28708	0.00101233	0.0145843	0.816009	0.92929	1.38179
APBB1	316.497	340.43	769.577	548.818	1117.39	618.042	1.30767	0.389211	3.3598	0.000779997	0.0118837	1.22929	0.741551	1.76728
APOD	0.5	1.6331	2.1294	28.3377	19.5785	9.93574	5.08629	1.9161	2.6545	0.00794262	0.067735	1.23664	4.97084	4.43739
ARHGAP30	2.02656	0.5	28.1998	19.902	8.44939	11.3156	4.39633	1.47041	2.98987	0.00279092	0.0319893	4.8081	4.30533	3.06933
ARHGAP5-AS1	58.5092	53.7557	254.686	117.756	94.3028	115.302	1.46844	0.553794	2.65159	0.00801128	0.0682391	2.18311	1.07018	0.749759
ARHGEF4	592.804	689.425	1722.78	2205.58	1106.26	1262.87	1.38921	0.376072	3.69401	0.000220747	0.00438822	1.43019	1.78661	0.791143
ARL6IP5	1617.12	1319.43	3063.77	2327.06	3863.11	2437.6	1.07098	0.32712	3.27398	0.00106043	0.0151379	1.06864	0.671833	1.40309
ARMCX3	482.892	525.126	1013.99	862.625	1203.24	817.074	1.02777	0.284161	3.61684	0.000298225	0.00562312	1.00978	0.776551	1.25667
ARRDC3	427.936	437.877	1765.14	1166.31	770.796	913.111	1.51104	0.412988	3.6588	0.000253394	0.00490754	2.02775	1.42992	0.832388
ARSD	159.262	167.066	469.767	322.742	471.899	317.647	1.37088	0.332055	4.12848	3.65166e-05	0.000959434	1.52604	0.984473	1.53257
ASTN1	2.78984	1.6331	24.941	8.09209	7.65445	8.5221	2.85374	1.31534	2.16958	0.0300386	0.16906	3.54655	1.92262	1.8424
ASTN2	5.07967	14.0972	62.4172	23.2763	77.6091	35.9959	2.60145	0.832067	3.12649	0.00176904	0.0224945	2.88283	1.45975	3.19712
ATG9B	0.5	2.7662	8.647	111.007	14.014	26.8869	5.43762	1.594	3.4113	0.000646549	0.0102112	2.87825	6.56056	3.57484
ATP12A	82.1708	70.7523	1106.86	4737.97	405.919	1280.23	4.77684	0.82717	5.77492	7.699e-09	5.02474e-07	3.85963	5.95742	2.41242
ATP6V0E1	1871.3	1474.66	2785.14	4282.44	3691.4	2820.49	1.10041	0.31191	3.52796	0.000418775	0.00726401	0.74554	1.36622	1.15196
ATP6V0E2	160.025	144.404	269.351	439.998	254.085	253.073	1.0806	0.390488	2.76732	0.00565201	0.0535704	0.825283	1.53329	0.74111
ATP6V1F	1182.82	1104.14	2483.71	2323.68	2091.19	1836.61	1.00754	0.236874	4.25347	2.10481e-05	0.000591042	1.11992	1.02384	0.871747
ATP7B	144.76	246.383	328.009	443.372	413.868	314.778	1.02276	0.374687	2.72963	0.00634047	0.0584673	0.796456	1.23124	1.13189
ATRX	950.782	1081.48	2379.42	2144.85	1696.1	1650.03	1.02905	0.280954	3.66269	0.000249583	0.00486094	1.23052	1.08078	0.742129
ATXN1	274.517	280.376	476.285	809.48	634.066	494.445	1.20961	0.34197	3.53719	0.000404413	0.007075	0.779695	1.54487	1.1925
AZGP1	0.5	0.5	10.2764	48.5833	2.88482	12.0489	6.88168	2.06774	3.32812	0.000874344	0.0129655	4.36126	6.60239	2.52848
B3GALT4	23.3984	15.2303	119.446	46.0526	74.4293	55.2113	2.05464	0.628014	3.27165	0.00106923	0.0152216	2.66161	1.2866	1.97919
BACH2	66.9053	108.145	342.674	247.665	177.771	188.132	1.55547	0.451175	3.44759	0.000565604	0.00926022	2.01026	1.54181	1.06345
BAIAP2-AS1	227.194	258.847	477.914	369.982	618.167	389.921	1.01077	0.349117	2.89523	0.00378885	0.0402869	0.97874	0.609443	1.34999
BBC3	88.2771	59.4212	161.811	147.281	258.855	142.629	1.36113	0.448847	3.0325	0.00242534	0.0286414	1.15973	1.02399	1.83756
BCAS3	210.402	222.588	427.403	426.501	532.314	363.341	1.09775	0.287694	3.8157	0.000135799	0.00291001	0.981836	0.978788	1.29852
BCL6	231.774	220.322	448.585	682.101	356.633	387.383	1.13514	0.386987	2.93327	0.00335409	0.0368564	0.989218	1.59382	0.658275
BEAN1	2.02656	0.5	16.794	3.0307	11.6291	6.29608	3.54746	1.72675	2.05442	0.0399355	0.203203	4.06036	1.59013	3.53016
BLACAT1	47.8233	37.8923	174.846	70.516	244.546	114.625	1.93858	0.603635	3.21151	0.00132042	0.0179228	2.0382	0.728141	2.52223
BLNK	5.07967	5.0324	47.7526	54.4882	17.1937	25.4093	3.10184	0.879959	3.52498	0.000423507	0.00731088	3.23952	3.42988	1.76582
BMF	5.07967	6.1655	93.3758	35.9298	85.5585	44.7218	3.80257	0.760855	4.99776	5.80013e-07	2.47466e-05	4.0605	2.68263	3.93436
BMP2	514.95	332.499	732.101	821.29	1083.21	696.309	1.05261	0.352627	2.98506	0.00283527	0.0323937	0.823152	0.989001	1.38835
BMP6	92.0935	23.162	192.769	391.071	227.058	184.731	2.2296	0.634343	3.51481	0.000440063	0.00753272	2.06137	3.08193	2.29756
BNIPL	5.84295	15.2303	18.4234	62.9239	77.6091	35.5059	2.42748	0.85779	2.82993	0.00465586	0.0464709	0.965682	2.73775	3.04037
BSCL2	40.9538	37.8923	145.517	116.912	72.8394	82.3229	1.50487	0.489753	3.07272	0.00212118	0.0258466	1.88516	1.5694	0.886768
BSPRY	0.5	2.7662	3.7588	20.7456	17.9887	8.65185	3.75915	1.62231	2.31716	0.0204952	0.130893	1.67632	4.14078	3.93506
BTG1	2204.85	1609.5	5124.96	3778.83	6897.39	3922.61	1.46556	0.362649	4.04126	5.31656e-05	0.00134495	1.44389	1.00429	1.8724
C11orf52	16.5289	14.0972	59.1584	25.807	53.7609	33.3705	1.61185	0.667593	2.41441	0.0157605	0.108562	1.95438	0.757563	1.81636
C11orf96	11.1859	5.0324	15.1646	34.2426	64.0951	25.4441	2.28294	0.901882	2.53131	0.0113638	0.086704	1.01521	2.19029	3.09471
C12orf79	1.26328	2.7662	33.088	6.40496	10.0393	10.2123	3.43807	1.39684	2.46132	0.0138426	0.0996319	4.1457	1.77665	2.42504
C15orf62	2.02656	3.8993	41.235	92.4487	13.219	30.0657	4.3497	1.11963	3.88495	0.000102349	0.00233687	3.87467	5.03946	2.23342
C17orf100	17.2921	11.831	52.6408	30.8684	30.7077	28.168	1.38716	0.661962	2.09553	0.0361242	0.189546	1.87984	1.10979	1.10225
C1QTNF3-AMACR	0.5	0.5	37.9762	3.0307	10.0393	9.90923	6.56959	2.05438	3.19785	0.00138455	0.0186179	6.24702	2.59965	4.32758
C1orf145	3.55312	3.8993	15.1646	7.24853	28.3229	11.1377	2.35809	1.11935	2.10665	0.0351476	0.186462	2.02649	0.961538	2.92774
C1orf74	823.315	714.354	1831.95	2170.15	2713.63	1650.18	1.54262	0.295904	5.21325	1.85558e-07	8.99046e-06	1.25626	1.50068	1.82311
C2orf54	3.55312	2.7662	33.088	149.811	144.384	66.2205	5.33723	0.93913	5.68316	1.32226e-08	8.32556e-07	3.39974	5.57851	5.52527
C3	209.638	121.742	1180.19	333.709	992.584	567.072	2.33439	0.570416	4.09244	4.26861e-05	0.00111132	2.88508	1.06273	2.63532
C3orf62	39.4272	51.4895	86.8582	131.253	72.8394	75.8734	1.10993	0.487688	2.27591	0.0228515	0.141026	0.946926	1.54254	0.692984
C5orf38	65.3787	69.6192	173.216	184.397	118.946	121.812	1.23939	0.398095	3.11329	0.00185012	0.0232863	1.36035	1.45059	0.818081
C6orf120	577.539	562.518	1123.16	1441.31	1450.47	1030.5	1.23304	0.266776	4.62199	3.8007e-06	0.000131534	0.978578	1.3384	1.34754
C6orf15	2.02656	0.5	5.3882	461.931	172.207	127.91	8.02961	2.2522	3.56523	0.000363535	0.00651946	2.42029	8.84202	7.41848
C9orf3	230.247	188.595	502.355	453.495	394.79	353.396	1.10154	0.29767	3.70054	0.000215144	0.00430078	1.26947	1.12185	0.921848
CA11	68.4318	85.4826	282.386	192.833	192.08	163.743	1.53599	0.383114	4.00924	6.09152e-05	0.00150373	1.88445	1.33413	1.32849
CACFD1	78.3544	88.8819	362.227	374.2	537.084	287.649	2.3557	0.353278	6.66812	2.59103e-11	2.72305e-09	2.11787	2.16478	2.68612
CALCOCO1	663.789	629.371	1895.49	2300.9	2458.45	1589.1	1.77973	0.258871	6.87497	6.2001e-12	7.20471e-10	1.55218	1.83181	1.92736
CALML3	110.412	299.639	311.715	906.49	1153.16	555.783	1.95344	0.631379	3.09392	0.00197529	0.0245172	0.777168	2.31723	2.66446
CALML5	18.8187	53.7557	886.894	1453.96	429.767	568.14	4.70446	0.627793	7.49364	6.69874e-14	1.07579e-11	4.8014	5.51456	3.75619
CAPS	30.2679	49.2233	145.517	214.766	67.2749	100.91	1.86225	0.60993	3.05323	0.00226395	0.0272057	1.91455	2.47613	0.801502
CARD14	1.26328	5.0324	15.1646	77.2645	14.014	22.0478	3.80773	1.23817	3.07529	0.00210299	0.0256687	2.58843	4.93752	2.47458
CARD18	5.07967	3.8993	23.3116	49.4268	15.6038	18.9642	2.84867	0.952481	2.99079	0.00278257	0.0319192	2.389	3.47325	1.80985
CASZ1	168.421	223.721	352.45	995.064	516.415	450.714	1.66959	0.499719	3.34106	0.000834603	0.0125042	0.860533	2.3579	1.41164
CBX6	1471.34	1536.98	3112.65	4198.93	2919.52	2647.38	1.1815	0.286142	4.12907	3.64237e-05	0.000958756	1.04953	1.48141	0.957113
CBX7	36.3741	36.7592	55.8996	157.403	106.227	78.0326	1.56498	0.570368	2.74382	0.00607297	0.0565478	0.612329	2.10588	1.53857
CCDC136	24.1616	26.5613	72.1936	47.7397	56.1457	44.8604	1.21964	0.514816	2.36908	0.0178323	0.118713	1.51085	0.914167	1.14815
CCDC64B	8.13279	6.1655	15.1646	100.884	147.564	55.0822	3.71406	0.947626	3.91933	8.87961e-05	0.00206704	1.09865	3.83257	4.38121
CDC42BPG	574.486	723.418	1405.04	2812.95	1227.89	1348.26	1.48553	0.442041	3.36062	0.000777671	0.0118708	1.12399	2.12546	0.929553
CDKN1A	7263.86	5621.81	25663.5	18879.5	29655.7	17416.4	1.94065	0.316453	6.1325	8.65068e-10	6.57682e-08	2.00576	1.56286	2.21435
CDKN1B	282.15	307.57	686.477	813.698	728.664	563.212	1.33669	0.25976	5.14586	2.663e-07	1.24387e-05	1.22052	1.4658	1.30656
CDKN2B	332.526	291.707	1217.66	2246.07	2128.55	1242.8	2.58047	0.368439	7.00381	2.49092e-12	3.01718e-10	1.96705	2.85034	2.77281
CDRT1	7.36951	5.0324	15.1646	30.0248	39.452	18.9087	2.28004	0.857074	2.66026	0.00780803	0.0671076	1.31623	2.30168	2.69562
CDSN	16.5289	10.6979	137.37	1335.02	70.4546	313.515	5.28905	1.50331	3.51828	0.000434357	0.00746186	3.36883	6.64956	2.40554
CEL	11.9492	11.831	67.3054	44.3654	34.6824	33.5267	2.06799	0.643312	3.21461	0.00130624	0.0177641	2.50098	1.89969	1.54446
CFAP44	6.60623	17.4965	29.8292	49.4268	39.452	28.0622	1.80052	0.73063	2.46434	0.0137266	0.0991884	1.47224	2.20081	1.87562
CFAP70	5.07967	6.1655	24.941	25.807	16.3988	15.1784	2.09989	0.847128	2.47884	0.0131812	0.0963674	2.15597	2.20521	1.55104
CH25H	2.78984	2.7662	31.4586	4.71783	21.9633	12.2392	3.03196	1.24396	2.43735	0.0147954	0.103865	3.50134	0.76408	2.98298
CHD7	392.825	449.208	717.436	1222.83	915.475	739.054	1.18	0.3402	3.46855	0.000523275	0.00871699	0.772214	1.54151	1.12388
CLCN4	15.0023	20.8958	68.9348	39.304	71.2496	42.5773	1.77279	0.592419	2.99246	0.00276738	0.031794	1.96103	1.15048	2.00868
CLCN5	127.204	131.94	409.479	234.168	467.924	273.643	1.51888	0.411932	3.68721	0.000226725	0.00450081	1.66028	0.85403	1.85276
CLDN1	617.229	598.777	2244.18	2305.97	4615.12	2075.76	2.33032	0.412363	5.65114	1.59383e-08	9.86171e-07	1.88421	1.92339	2.92438
CLDN4	492.815	522.86	4434.1	12228	12609	6056.86	4.26563	0.482061	8.84874	8.85161e-19	3.08576e-16	3.12683	4.59031	4.63458
CLDN9	0.5	3.8993	5.3882	34.2426	21.1684	12.5397	3.67636	1.46672	2.50651	0.0121929	0.0910515	1.9482	4.61611	3.92223
CLEC11A	15.7656	23.162	88.4876	52.8011	31.5026	41.8438	1.58478	0.671784	2.35906	0.0183211	0.120786	2.21121	1.4663	0.721202
CLIC3	48.5866	84.3495	142.258	833.943	264.42	274.211	2.65199	0.724017	3.66288	0.000249395	0.00486094	1.15197	3.70341	2.04629
CLSTN2	8.13279	7.29861	95.0052	14.8406	31.5026	30.856	2.66935	0.954335	2.79708	0.00515675	0.0499697	3.62425	0.945794	2.03171
CLSTN3	347.792	474.136	1051.46	877.809	1103.08	770.356	1.30114	0.296257	4.39192	1.12356e-05	0.000343877	1.37256	1.11214	1.4417
CMYA5	4.31639	3.8993	39.6056	20.7456	38.6571	20.9448	3.15576	0.859297	3.67249	0.0002402	0.00472239	3.27111	2.33821	3.23614
CNGA1	12.7125	7.29861	31.4586	34.2426	21.1684	20.8761	1.55415	0.7405	2.09878	0.035836	0.188747	1.70749	1.82983	1.13594
CNNM1	15.0023	22.0289	54.2702	57.0189	29.1178	34.9876	1.36684	0.635848	2.14964	0.0315839	0.173633	1.57787	1.64915	0.67961
COL6A1	164.605	242.984	2004.66	335.396	809.748	710.979	2.36765	0.671098	3.52802	0.000418677	0.00726401	3.32535	0.745931	2.01754
CPE	76.8279	87.7488	376.891	344.675	466.334	269.995	2.27793	0.327343	6.95885	3.43067e-12	4.08621e-10	2.19857	2.06966	2.50579
CPEB2	395.115	321.168	1077.53	903.959	1168.27	772.708	1.55121	0.282929	5.48268	4.18932e-08	2.37611e-06	1.59686	1.34346	1.7135
CPEB3	34.0843	33.3599	78.7112	54.4882	118.946	63.4179	1.3325	0.540654	2.46461	0.0137164	0.0991645	1.22296	0.692334	1.81862
CPQ	45.5335	53.7557	75.4524	116.912	274.754	112.782	1.66723	0.626958	2.65924	0.00783161	0.0672295	0.608894	1.24068	2.4734
CREBRF	60.799	61.6874	220.469	339.614	657.914	267.597	2.7421	0.527557	5.19774	2.01728e-07	9.67552e-06	1.84799	2.47131	3.42532
CRLF1	1.26328	1.6331	10.2764	13.1535	9.24433	6.61412	3.49211	1.45245	2.40429	0.0162038	0.110867	2.83887	3.19498	2.68617
CRTC1	152.392	178.397	398.074	320.212	330.4	275.395	1.08134	0.302229	3.57788	0.000346397	0.00629104	1.27159	0.957584	1.00277
CRYAB	20.3453	48.0902	114.558	191.99	156.308	105.758	2.21281	0.532129	4.15841	3.20474e-05	0.000856175	1.87279	2.61774	2.3211
CSGALNACT1	0.5	2.7662	20.0528	39.304	16.3988	15.3044	4.65481	1.35848	3.42648	0.000611467	0.00981989	4.09178	5.06265	3.80156
CST6	6.60623	6.1655	15.1646	539.539	152.333	143.462	5.32053	1.11349	4.77823	1.76842e-06	6.79463e-05	1.24861	6.40156	4.57706
CTAGE15	8.13279	7.29861	20.0528	23.2763	29.9127	17.2346	1.73324	0.76843	2.25556	0.0240984	0.145763	1.38005	1.5951	1.957
CTSA	969.101	931.909	1828.69	2634.11	1603.89	1593.04	1.08975	0.324289	3.36043	0.000778207	0.0118708	0.944318	1.47083	0.755087
CTSD	5584.65	5925.48	18510.5	32623.7	28349.6	18198.3	2.20298	0.332511	6.6253	3.46543e-11	3.48812e-09	1.68607	2.50365	2.30106
CTSF	42.4803	58.2881	228.616	333.709	391.61	210.441	2.68222	0.410336	6.53665	6.29119e-11	5.87712e-09	2.19986	2.74552	2.97635
CTXN1	108.886	96.8136	305.198	290.687	322.45	224.307	1.57549	0.297707	5.29209	1.20926e-07	6.10743e-06	1.5717	1.50142	1.65103
CUL9	623.336	742.681	1968.82	1554.35	1270.02	1231.34	1.22622	0.312362	3.92564	8.65012e-05	0.0020202	1.53288	1.19186	0.9004
CYB5D2	125.678	126.274	311.715	210.548	257.265	205.796	1.04308	0.340721	3.06139	0.0022031	0.0266403	1.30708	0.741004	1.03011
CYBA	689.741	400.485	1129.67	951.199	2099.93	1053.71	1.35443	0.46194	2.93206	0.00336726	0.0369081	1.10393	0.855847	1.99837
CYP1B1	86.7505	120.609	665.295	641.61	200.03	342.359	2.28275	0.564207	4.04595	5.21124e-05	0.00132299	2.70136	2.64906	0.967575
CYP2D6	4.31639	0.5	13.5352	17.3713	10.0393	8.65244	2.6763	1.31781	2.03088	0.0422675	0.20984	3.20373	3.56372	2.77267
CYP4F12	0.5	0.5	47.7526	17.3713	2.88482	13.3017	7.00012	2.00505	3.49124	0.000480788	0.00810366	6.57751	5.11864	2.52848
CYSRT1	10.4226	11.831	104.782	175.118	26.733	65.2773	3.26182	0.831191	3.92427	8.69935e-05	0.00202838	3.23817	3.97911	1.26747
DACT1	15.0023	15.2303	68.9348	37.6169	87.9433	44.4455	2.13737	0.628923	3.39846	0.000677653	0.0106121	2.18917	1.31532	2.54051
DAGLA	13.4757	20.8958	41.235	65.4546	56.1457	38.9414	1.715	0.583297	2.94018	0.00328024	0.0363727	1.29708	1.9637	1.74239
DBNDD1	295.126	349.495	652.26	507.483	956.811	551.735	1.13294	0.377465	3.00144	0.00268706	0.0309977	1.02215	0.660059	1.57493
DBP	43.2436	59.4212	186.252	78.1081	163.462	105.597	1.48315	0.528237	2.80773	0.00498914	0.0487755	1.87745	0.623739	1.68915
DCUN1D3	119.572	130.807	235.134	423.97	438.511	269.099	1.55623	0.401936	3.87184	0.000108019	0.00244289	0.910826	1.76131	1.80996
DDAH2	188.267	225.987	600.119	311.776	455.205	355.771	1.13777	0.389788	2.91894	0.00351225	0.0379732	1.54074	0.596001	1.14201
DDX11L2	11.1859	8.43171	39.6056	22.4327	27.5279	21.3368	1.62828	0.725333	2.24488	0.0247761	0.148542	2.02792	1.20782	1.50311
DENND2C	202.769	262.246	433.92	416.378	673.018	397.166	1.13206	0.367659	3.07911	0.00207621	0.0254127	0.912051	0.852515	1.54527
DENND6B	12.7125	22.0289	54.2702	37.6169	33.8874	31.6032	1.3012	0.632026	2.05877	0.0395159	0.201499	1.69734	1.16856	1.01793
DEPTOR	5.84295	5.0324	46.1232	19.902	11.6291	17.2059	2.32796	0.976767	2.38333	0.0171568	0.115129	3.08845	1.87587	1.1007
DFNB31	108.122	109.278	253.057	294.061	215.928	195.589	1.23036	0.329683	3.73194	0.00019001	0.00389084	1.21913	1.43578	0.990221
DGAT2	24.9249	20.8958	39.6056	176.805	38.6571	59.6777	1.9185	0.817096	2.34795	0.0188769	0.123993	0.795303	2.95369	0.76033
DGCR5	22.6351	18.6296	42.8644	42.6783	74.4293	39.7473	1.39385	0.589879	2.36294	0.0181305	0.119861	1.0617	1.05542	1.85779
DHDH	5.84295	8.43171	39.6056	19.0585	16.3988	17.3675	1.87684	0.865486	2.16854	0.0301179	0.169356	2.49637	1.4411	1.22426
DHRS3	141.707	59.4212	274.239	418.909	289.063	236.168	1.7013	0.480581	3.5401	0.00039998	0.00704054	1.57946	2.19066	1.6554
DKFZp434J0226	1.26328	0.5	42.8644	39.304	8.44939	17.9762	6.02195	1.70141	3.53939	0.000401054	0.00704209	5.75312	5.62802	3.41026
DLX5	8.89607	14.0972	34.7174	130.409	17.1937	40.5627	2.46976	0.957985	2.57808	0.00993522	0.079155	1.63233	3.54165	0.618557
DMPK	236.353	231.653	644.113	530.26	378.096	403.595	1.14377	0.348563	3.28138	0.00103299	0.0147941	1.46086	1.18025	0.692299
DNALI1	8.89607	11.831	28.1998	35.9298	32.2976	22.9308	1.70226	0.672651	2.53067	0.0113845	0.086737	1.45878	1.80827	1.65452
DNHD1	42.4803	28.8275	189.51	74.7338	56.1457	77.8396	1.57889	0.662888	2.38184	0.0172265	0.115433	2.43708	1.09464	0.682055
DOCK3	2.02656	3.8993	16.794	104.259	17.1937	28.3344	4.2623	1.19494	3.56694	0.00036117	0.00649334	2.57875	5.2129	2.61269
DOK3	8.89607	16.3634	29.8292	107.633	44.2216	40.8886	2.33544	0.786423	2.9697	0.00298094	0.0335485	1.30587	3.15719	1.8739
DPP4	142.47	207.857	451.844	480.489	870.163	430.065	1.78549	0.42998	4.15249	3.28873e-05	0.000876973	1.3927	1.48138	2.33816
DPP6	0.5	0.5	15.1646	22.4327	11.6291	9.54529	6.54116	1.77796	3.67903	0.000234125	0.00462203	4.92264	5.48753	4.53967
DPYSL4	174.528	129.674	668.554	488.081	1012.46	494.159	2.25079	0.418088	5.38354	7.30368e-08	3.83792e-06	2.15187	1.69795	2.75062
DSC2	1389.67	1678.62	2570.06	3857.28	9556.46	3809.92	1.7968	0.553781	3.2446	0.00117615	0.0163273	0.750795	1.33658	2.64547
DSG4	0.5	1.6331	10.2764	46.8961	2.88482	11.9381	5.34055	1.954	2.73313	0.00627352	0.0580105	3.50746	5.69759	1.67467
DSP	22856.1	31615.1	58049.5	61106.7	53503.9	45425.8	1.07946	0.268489	4.02048	5.80805e-05	0.00144624	1.11069	1.18473	0.993045
DUSP10	582.882	590.846	1871.05	2579.28	2441.76	1612.66	1.97059	0.275477	7.15338	8.46682e-13	1.09024e-10	1.67278	2.13591	2.05686
DYRK1B	147.05	168.199	815.2	639.08	1157.14	584.833	2.47097	0.368312	6.70892	1.96072e-11	2.09139e-09	2.37392	2.02276	2.87925
EDA	24.1616	33.3599	54.2702	61.2368	75.2242	49.1506	1.17531	0.501871	2.34186	0.0191877	0.125158	0.934743	1.10898	1.40578
EDA2R	40.9538	37.8923	103.152	194.52	72.0445	89.2126	1.65784	0.567535	2.92113	0.00348762	0.0378501	1.38875	2.3039	0.870937
EEF1A2	3.55312	1.6331	34.7174	226.576	83.9686	69.5896	5.71326	1.0517	5.43242	5.55946e-08	3.02135e-06	3.84924	6.5555	5.12343
EGR3	23.3984	20.8958	218.84	700.66	258.855	244.03	4.17871	0.611227	6.8366	8.10956e-12	9.12677e-10	3.30699	4.98583	3.54926
EIF3J-AS1	37.9007	24.2951	121.076	60.3932	53.7609	58.9851	1.32528	0.596613	2.22134	0.0263283	0.155106	1.99639	0.992941	0.825112
ELF3	5.84295	8.43171	228.616	62.0803	339.144	128.323	4.9984	0.797025	6.27133	3.57978e-10	2.92376e-08	5.02552	3.1448	5.59449
EME2	44.7702	23.162	64.0466	147.281	88.7382	73.0995	1.56695	0.587979	2.66498	0.00769938	0.0664536	0.991972	2.19335	1.46241
EMX2OS	21.1085	22.0289	37.9762	115.225	84.7635	55.7204	1.91615	0.634626	3.01934	0.00253329	0.0296789	0.816483	2.41777	1.97483
ENDOU	4.31639	1.6331	26.5704	117.756	4.47469	30.4501	4.26799	1.36142	3.13496	0.0017188	0.0219936	3.32303	5.47093	0.753069
ENPP5	25.6882	24.2951	171.587	127.035	193.67	107.955	2.7364	0.434942	6.29142	3.1458e-10	2.62941e-08	2.77998	2.34627	2.95464
EPHA4	36.3741	53.7557	127.593	214.766	108.612	107.72	1.75965	0.498385	3.5307	0.00041446	0.00721545	1.52881	2.28003	1.29644
EPHB3	245.513	261.113	1436	779.112	780.335	699.915	1.97934	0.391945	5.05005	4.41701e-07	1.97288e-05	2.50375	1.62159	1.62386
EPHX1	139.417	148.936	238.392	241.76	453.615	243.924	1.11657	0.428885	2.60343	0.00922972	0.0746578	0.726289	0.746526	1.65442
EPHX3	4.31639	5.0324	15.1646	245.134	25.938	58.6171	4.51757	1.19368	3.78457	0.000153974	0.00324117	1.7021	5.71689	2.47646
EPHX4	55.4561	62.8206	106.411	93.2923	165.052	96.1064	1.05245	0.452866	2.32396	0.0201274	0.129179	0.850284	0.660466	1.48356
EPS8L1	303.522	316.635	697.883	960.478	667.454	588.694	1.32462	0.307398	4.30915	1.63886e-05	0.000477072	1.17067	1.63144	1.10636
ERP27	0.5	2.7662	2.1294	35.9298	4.47469	8.66001	3.71709	1.8958	1.9607	0.0499138	0.233143	0.856494	4.93315	1.92784
ERV3-1	14.239	11.831	62.4172	57.8625	54.5558	39.6811	2.19082	0.547575	4.00095	6.30895e-05	0.00153912	2.26573	2.15642	2.07152
EVI5L	715.692	700.756	1447.41	1863.94	1423.44	1229.75	1.15697	0.269292	4.29632	1.73653e-05	0.00049587	1.03127	1.39616	1.00718
F2R	1190.45	1274.11	3402.69	3378.14	2112.65	2271.11	1.26657	0.325063	3.8964	9.7635e-05	0.00224356	1.46618	1.45573	0.778558
F8A1	353.898	274.71	521.908	575.812	851.879	515.142	1.04944	0.356246	2.94584	0.00322075	0.0358243	0.743173	0.884975	1.45003
FADS3	96.6731	236.185	424.144	290.687	417.048	292.447	1.18749	0.473598	2.50739	0.0121627	0.0908734	1.489	0.943913	1.46466
FAM127A	1267.54	1337.56	2614.06	2666.17	2549.07	2086.38	1.00304	0.217787	4.60561	4.11266e-06	0.000141303	1.00547	1.03395	0.969155
FAM160A1	165.368	182.929	318.233	348.893	495.747	301.734	1.16053	0.3469	3.34542	0.000821579	0.0123666	0.871599	1.0043	1.51112
FAM168A	800.416	630.504	1124.79	1558.57	1650	1152.35	1.01438	0.311735	3.25397	0.00113803	0.0160084	0.66295	1.13352	1.21576
FAM198B	70.7217	116.076	184.622	530.26	225.468	224.929	1.7586	0.564653	3.11447	0.00184275	0.0232672	1.02693	2.54905	1.31527
FAM214A	162.315	168.199	308.457	450.121	517.21	320.76	1.37031	0.354283	3.86783	0.000109809	0.00247556	0.900584	1.44583	1.64627
FAM222B	663.026	669.03	1312.17	1372.14	2436.99	1290.17	1.35927	0.378	3.59595	0.000323211	0.00597111	0.978312	1.04279	1.87146
FAM227A	5.07967	9.56481	36.3468	21.5892	18.7836	17.7728	1.88848	0.83472	2.26241	0.0236723	0.144287	2.38252	1.631	1.43017
FAM43A	62.3256	87.7488	653.889	1173.06	675.403	529.985	3.49028	0.414197	8.42662	3.55786e-17	8.92149e-15	3.14437	3.98753	3.19107
FAM71E1	173.001	159.134	433.92	325.273	330.4	283.846	1.12641	0.313005	3.59868	0.000319831	0.00592144	1.38692	0.971139	0.9937
FAM78A	8.13279	15.2303	20.0528	52.8011	40.2469	26.7928	1.77121	0.763044	2.32124	0.020274	0.129886	0.84942	2.24618	1.8545
FAM83E	5.84295	5.0324	21.6822	19.902	16.3988	13.2717	1.9144	0.862801	2.21882	0.026499	0.155509	1.99947	1.87587	1.59654
FAM84A	437.096	647.501	1261.66	2514.33	2371.8	1445.98	1.92066	0.410255	4.68162	2.84612e-06	0.000103248	1.24583	2.24069	2.1565
FBXO10	112.702	134.206	311.715	451.808	851.879	371.962	2.13308	0.492278	4.33309	1.4703e-05	0.000432407	1.34175	1.87723	2.79217
FBXO32	47.8233	37.8923	116.187	159.934	426.587	157.185	2.46514	0.631892	3.9012	9.57152e-05	0.00220299	1.44857	1.9096	3.32496
FBXW7	517.24	365.358	662.036	1186.55	1157.93	777.324	1.18455	0.386244	3.06685	0.0021633	0.0262479	0.606837	1.44863	1.4134
FCGBP	11.9492	23.162	220.469	169.213	29.1178	90.2822	3.03548	0.840477	3.61161	0.000304297	0.00570776	3.72817	3.34643	0.807565
FCHSD1	270.701	266.779	595.231	512.545	712.765	471.104	1.17686	0.294482	3.99637	6.43211e-05	0.00155825	1.14728	0.931506	1.40726
FER1L4	5.07967	8.43171	106.411	44.3654	17.1937	35.7963	3.15454	0.939768	3.35672	0.000788736	0.0119548	4.02322	2.76108	1.39353
FGD2	0.5	1.6331	11.9058	2.18713	17.1937	6.18395	4.3523	1.98851	2.18872	0.0286169	0.1642	3.71979	1.27523	4.25
FGD3	9.65935	15.2303	51.0114	62.9239	44.2216	36.1093	2.15175	0.603983	3.56259	0.00036721	0.00656887	2.07235	2.37514	1.86628
FHIT	11.9492	24.2951	62.4172	75.5774	44.2216	43.1921	1.79522	0.614273	2.92252	0.00347211	0.0377677	1.87315	2.14917	1.37596
FKBP1A-SDCBP2	44.0069	79.8171	90.117	172.587	128.485	102.503	1.09557	0.503001	2.17807	0.029401	0.16689	0.604586	1.54204	1.11632
FKBP7	24.9249	27.6944	64.0466	67.9853	55.3508	47.5004	1.26576	0.482499	2.62334	0.00870718	0.0718129	1.28553	1.37163	1.07501
FLJ42627	228.72	299.639	556.125	627.27	454.41	432.733	1.0506	0.317075	3.3134	0.000921685	0.0134976	1.08701	1.26068	0.79559
FLVCR2	0.5	2.7662	26.5704	79.7952	38.6571	29.1578	5.62921	1.27961	4.39917	1.08665e-05	0.000336539	4.49779	6.08428	5.03871
FNIP2	327.947	271.311	517.02	1110.63	1662.72	777.426	1.87454	0.504709	3.71411	0.000203921	0.00412839	0.793515	1.89661	2.47877
FOXD4	3.55312	3.8993	8.647	25.807	14.8089	10.8431	2.32932	1.07267	2.17152	0.0298922	0.168805	1.21605	2.79354	1.99224
FOXL2	34.8475	40.1585	111.299	142.219	169.027	99.0103	1.93445	0.420807	4.59699	4.28639e-06	0.000146919	1.57299	1.92666	2.1758
FPR1	2.02656	0.5	8.647	46.8961	23.5532	15.8246	4.92528	1.47305	3.34359	0.000827016	0.0124165	3.10268	5.54188	4.54834
FRAT1	42.4803	29.9606	90.117	92.4487	64.89	63.4793	1.1851	0.475005	2.49493	0.0125984	0.0934934	1.33687	1.37372	0.863066
FRMPD1	0.5	1.6331	10.2764	13.9971	6.06457	5.99423	4.32555	1.83016	2.36349	0.0181038	0.119795	3.50746	3.95324	2.7466
FUCA1	154.682	172.731	419.256	463.618	410.688	323.695	1.40242	0.277305	5.05733	4.25178e-07	1.91103e-05	1.35891	1.50402	1.32913
FUT3	61.5623	70.7523	125.964	407.942	149.948	162.734	1.79737	0.599496	2.99813	0.00271643	0.0313112	0.932525	2.62788	1.18398
GAA	309.628	606.709	1561.47	1337.55	1390.85	1040.74	1.64515	0.371318	4.43056	9.39873e-06	0.000300528	1.84906	1.62575	1.68212
GAB2	39.4272	29.9606	62.4172	100.884	105.432	67.1243	1.38393	0.49122	2.81734	0.00484227	0.0478304	0.860814	1.5535	1.61711
GABARAP	1879.69	1638.96	4468.31	3561.19	3495.05	3008.14	1.12619	0.262099	4.29683	1.73261e-05	0.00049587	1.34809	1.02072	0.993673
GABARAPL1	252.382	312.103	785.871	677.884	1516.45	708.437	1.819	0.440188	4.13232	3.59127e-05	0.000947048	1.48548	1.27222	2.43381
GABRE	34.8475	62.8206	363.856	154.873	93.5078	141.481	2.07446	0.655508	3.16466	0.00155264	0.0203037	2.95915	1.72686	0.99894
GABRP	0.5	0.5	5.3882	3.87426	144.384	30.4293	8.21699	2.12983	3.85806	0.000114292	0.00255246	3.4298	2.95392	8.17377
GALNT5	608.833	888.851	2700.42	1162.09	2380.55	1547.65	1.4753	0.441007	3.34529	0.000821963	0.0123666	1.87612	0.659656	1.69423
GAMT	195.899	235.052	1090.57	472.897	566.496	511.683	1.72102	0.449172	3.83154	0.000127346	0.00277039	2.34546	1.13998	1.40052
GAREM	135.6	141.005	437.179	769.832	404.329	377.089	1.96296	0.406624	4.82747	1.3828e-06	5.42979e-05	1.66067	2.47699	1.54798
GAS6-AS1	1.26328	1.6331	31.4586	3.87426	4.47469	8.04079	3.73913	1.69801	2.20206	0.0276608	0.160063	4.45299	1.43153	1.6394
GAS7	0.5	0.5	24.941	24.9634	3.67976	10.4168	6.6554	1.94425	3.42312	0.000619075	0.00986448	5.64045	5.64174	2.87961
GATS	48.5866	57.155	199.287	234.168	113.381	130.016	1.7965	0.46806	3.83818	0.000123948	0.00271717	1.91905	2.15175	1.10539
GATSL2	105.069	139.871	225.357	329.491	247.726	209.003	1.13737	0.363198	3.13153	0.001739	0.0222122	0.894493	1.44252	1.03102
GATSL3	29.5046	56.0219	78.7112	177.649	179.361	103.75	1.79353	0.563944	3.18034	0.00147101	0.0195069	0.953103	2.12749	2.14133
GBA	824.841	631.637	1380.6	2279.82	1646.82	1352.24	1.28106	0.340612	3.76106	0.000169194	0.00350985	0.935619	1.65924	1.19
GCC2	427.173	460.539	855.935	1737.4	1461.6	988.029	1.60915	0.382723	4.20448	2.61685e-05	0.000715154	0.948429	1.96979	1.7204
GDA	9.65935	6.1655	15.1646	58.7061	39.452	25.3295	2.32845	0.856866	2.7174	0.00657961	0.0597474	0.974563	2.92737	2.35395
GDF15	12.7125	28.8275	140.628	312.619	48.9913	108.256	3.05614	0.801808	3.81156	0.000138091	0.00295016	2.87697	4.02949	1.35568
GDPD3	4.31639	2.7662	49.382	86.5437	15.6038	31.2224	4.00856	1.01473	3.95038	7.80288e-05	0.00185878	3.83705	4.64649	2.17496
GGT6	3.55312	18.6296	21.6822	95.823	22.7583	31.9892	2.16215	1.03869	2.08161	0.0373778	0.193286	1.41413	3.55799	1.48401
GIPR	8.13279	16.3634	54.2702	47.7397	55.3508	35.8714	2.17728	0.616488	3.53174	0.000412831	0.00719584	2.23401	2.04904	2.26246
GJB6	366.874	741.548	904.817	1191.62	1573.68	955.208	1.14542	0.428867	2.6708	0.00756717	0.0656339	0.794714	1.19193	1.59316
GJC2	20.3453	24.2951	75.4524	50.2704	43.4267	42.258	1.3483	0.558421	2.41449	0.0157574	0.108562	1.76289	1.17703	0.965903
GLI4	75.3013	102.479	238.392	134.627	178.566	145.373	1.05107	0.421934	2.49109	0.0127354	0.0940219	1.4403	0.61593	1.02342
GLTP	1000.4	1070.15	1973.7	4128.91	1600.71	1954.27	1.31125	0.461208	2.84307	0.00446811	0.045123	0.931715	1.99657	0.629524
GNPTG	350.845	329.099	606.637	1042.3	773.975	620.072	1.25087	0.342464	3.65256	0.000259638	0.00501488	0.836155	1.61703	1.18761
GOLGA8N	0.5	0.5	15.1646	16.5278	23.5532	10.7491	6.71771	1.73224	3.87804	0.000105303	0.00239284	4.92264	5.04682	5.55785
GOLGB1	1710.24	2084.27	3922.47	4468.03	4323.38	3301.18	1.16026	0.244367	4.74803	2.05411e-06	7.76704e-05	1.05489	1.24276	1.19529
GPCPD1	350.082	402.751	660.407	904.803	778.745	618.857	1.05716	0.288897	3.65931	0.000252897	0.00490456	0.814566	1.26881	1.05236
GPM6A	0.5	3.8993	31.4586	21.5892	26.733	16.336	4.11451	1.18274	3.47878	0.000503694	0.00843009	4.49377	3.95063	4.25894
GPNMB	785.151	1069.01	7360.5	3460.81	2983.91	3131.38	2.31197	0.464675	4.97547	6.509e-07	2.71234e-05	3.00614	1.91745	1.70354
GPR157	42.4803	44.6909	83.5994	95.823	294.627	111.744	1.87607	0.656205	2.85897	0.00425021	0.0436331	0.940104	1.13698	2.75743
GPRC5A	259.252	181.796	1362.68	428.188	2470.37	939.958	2.68929	0.64645	4.16009	3.18129e-05	0.000851501	2.65004	0.979907	3.50832
GPRC5C	147.813	191.994	381.78	661.856	382.071	352.603	1.49048	0.399471	3.73114	0.000190614	0.00389764	1.18032	1.9741	1.18142
GRB7	279.097	223.721	872.229	496.517	479.053	469.623	1.29021	0.396405	3.25477	0.00113485	0.0159808	1.80347	0.99061	0.938953
GREB1	0.5	5.0324	29.8292	13.9971	10.0393	11.3796	3.03282	1.37327	2.20846	0.027212	0.158299	4.23303	3.14143	2.66196
GRHL1	52.403	68.4861	213.951	1139.31	297.012	353.733	3.2001	0.709647	4.50943	6.50023e-06	0.000216888	1.83648	4.24929	2.30972
GRHL3	105.069	121.742	1447.41	1583.87	734.229	797.964	3.47522	0.422002	8.23509	1.79426e-16	3.94544e-14	3.67782	3.8078	2.69865
GRIK2	0.5	1.6331	2.1294	49.4268	45.0166	19.2412	6.0539	1.86818	3.24054	0.00119304	0.0165074	1.23664	5.77342	5.63858
GRN	7124.95	7670.46	15895.3	13308.6	20861.3	12971.6	1.1738	0.299817	3.91506	9.03804e-05	0.00209369	1.10443	0.848191	1.49666
GSN	4322.95	4910.23	7718.97	18445.1	9297.31	8938.4	1.35661	0.436249	3.10972	0.00187264	0.0234786	0.744505	2.00126	1.01291
GSTM1	20.3453	22.0289	47.7526	47.7397	44.2216	35.9176	1.15668	0.526878	2.19536	0.0281381	0.162074	1.17353	1.17314	1.06271
GUSBP11	28.7413	48.0902	98.264	78.1081	65.685	63.2777	1.08499	0.497767	2.17971	0.0292793	0.166331	1.40223	1.07104	0.821128
HAP1	18.0554	23.162	103.152	39.304	68.0698	49.8487	1.78756	0.624837	2.86085	0.0042251	0.0435082	2.33461	0.942581	1.73492
HBB	1.26328	2.7662	10.2764	8.09209	18.7836	7.73631	3.05576	1.33699	2.28555	0.0222806	0.138685	2.45872	2.11397	3.32886
HBP1	414.96	383.488	1243.73	933.484	1209.6	836.553	1.49955	0.279228	5.37035	7.85849e-08	4.09932e-06	1.64053	1.22655	1.60038
HDAC5	269.174	262.246	622.931	525.198	838.365	503.083	1.31946	0.330164	3.99636	6.43231e-05	0.00155825	1.22934	0.983131	1.65785
HEATR5B	462.284	417.481	780.983	1141.84	787.489	717.516	1.03955	0.314854	3.30169	0.000961037	0.0139665	0.830046	1.37805	0.842016
HIC2	134.837	133.073	269.351	518.45	400.354	290.713	1.57089	0.391879	4.00862	6.10749e-05	0.00150403	1.00777	1.95249	1.57956
HIST1H2AC	75.3013	51.4895	337.786	158.247	259.65	175.995	1.98865	0.469555	4.23518	2.2837e-05	0.000631352	2.43956	1.34563	2.06002
HIST1H2AE	7.36951	2.7662	34.7174	12.3099	17.9887	14.5303	2.146	1.00248	2.14069	0.0322992	0.176203	2.94285	1.44701	1.99428
HIST1H2BD	54.6928	70.7523	342.674	145.593	314.501	185.143	2.10281	0.492135	4.27283	1.93008e-05	0.000544115	2.4617	1.22681	2.33793
HIST1H2BG	10.4226	7.29861	31.4586	18.2149	49.7862	22.9362	1.95399	0.803229	2.43267	0.014988	0.104806	1.85075	1.06241	2.51304
HIST1H2BK	356.188	309.837	1392.01	507.483	1455.24	803.651	1.74817	0.495488	3.52819	0.000418417	0.00726401	2.06702	0.611287	2.13111
HIST2H2AA3	0.5	0.5	311.715	92.4487	247.726	130.078	10.3043	1.57188	6.55539	5.54955e-11	5.28799e-09	9.28409	7.53058	8.9526
HLA-DMA	17.2921	17.4965	64.0466	84.013	85.5585	53.1813	2.20316	0.500307	4.40362	1.0646e-05	0.000332961	1.88053	2.27202	2.29832
HSD11B1L	63.8521	76.4178	238.392	296.592	161.078	166.766	1.73577	0.419542	4.13729	3.5143e-05	0.000928464	1.77094	2.08608	1.20536
HSD17B3	3.55312	3.8993	23.3116	124.504	17.9887	34.1514	4.09756	1.10898	3.6949	0.000219971	0.00437889	2.64683	5.0639	2.27286
HSPB1	5150.34	5696.6	13272	8326.5	19740.4	10436.7	1.34537	0.41112	3.27246	0.00106617	0.0151932	1.29293	0.620325	1.8657
HSPB8	4.31639	7.29861	44.4938	321.899	104.637	96.0289	4.91279	0.913065	5.38055	7.42589e-08	3.88785e-06	2.98681	5.84174	4.22053
HTR7P1	46.2967	50.3564	117.817	143.063	79.1989	86.8463	1.23884	0.459746	2.69462	0.00704684	0.0625485	1.28693	1.56703	0.713938
IDUA	34.8475	23.162	174.846	164.152	220.698	123.041	2.69165	0.421683	6.38313	1.73504e-10	1.49392e-08	2.6216	2.53055	2.95759
IFITM10	17.2921	12.9641	104.782	565.689	173.002	174.246	4.25718	0.755374	5.63586	1.7419e-08	1.06854e-06	2.80699	5.23962	3.53039
IGFL1	0.5	7.29861	29.8292	11.4664	219.903	53.2995	4.73928	1.42384	3.32852	0.00087308	0.0129655	3.96484	2.58553	6.84691
IGFL2	2.78984	2.7662	37.9762	35.9298	9.24433	17.2413	3.56616	1.11177	3.20765	0.00133823	0.0181302	3.77298	3.69306	1.73452
IGSF9B	5.84295	9.56481	23.3116	19.902	28.3229	16.8888	1.72292	0.789698	2.18174	0.0291286	0.165941	1.64076	1.41263	1.92168
IL6R	878.271	1257.11	1638.05	4812.2	6263.82	2969.39	1.98999	0.549904	3.61879	0.000295982	0.00559586	0.640553	2.19527	2.57562
ING4	147.05	165.933	386.668	247.665	305.756	250.114	1.00138	0.34671	2.88822	0.00387425	0.0409239	1.30764	0.664939	0.968933
INPP5D	971.391	1090.54	7104.68	2516.01	1548.25	2645.68	1.85259	0.607792	3.04806	0.00230322	0.0274791	2.78719	1.28955	0.589049
ISYNA1	405.801	533.057	1214.4	838.161	828.826	763.55	1.03311	0.330498	3.12593	0.00177244	0.0224945	1.38464	0.849696	0.833538
ITM2C	924.831	1117.74	1520.73	1869	3580.11	1801.98	1.18696	0.436839	2.71716	0.0065845	0.0597538	0.580843	0.878344	1.81608
ITPKC	1135.5	883.186	1569.61	2407.19	2434.6	1685.52	1.08289	0.329959	3.2819	0.00103109	0.0147817	0.648353	1.2653	1.28163
IVL	84.4607	159.134	1800.99	11329.6	934.553	2861.25	5.27306	1.29129	4.08357	4.43495e-05	0.00114522	3.95742	6.61065	3.01098
JARID2	1056.11	929.643	2192.04	3300.53	2951.31	2085.43	1.50398	0.298138	5.0446	4.54481e-07	2.02365e-05	1.14552	1.73594	1.5746
JUP	15479.8	14399.9	30164	27452.7	37815.7	25061.9	1.09038	0.266049	4.0984	4.16011e-05	0.00108504	1.0146	0.878722	1.34076
KALRN	7.36951	17.4965	46.1232	25.807	64.0951	31.6783	1.93772	0.757735	2.55725	0.0105502	0.0824461	2.02214	1.18441	2.49686
KCNMB3	10.4226	5.0324	21.6822	24.1199	23.5532	16.4621	1.61614	0.800749	2.01829	0.0435614	0.214263	1.58199	1.7357	1.70141
KCNN4	145.523	84.3495	1475.11	340.457	265.215	461.63	2.59445	0.73445	3.53251	0.000411637	0.00719197	3.7349	1.61962	1.25931
KCNQ1OT1	10.4226	2.7662	36.3468	24.1199	27.5279	19.7367	2.17868	0.862938	2.52472	0.011579	0.0878443	2.75898	2.16737	2.35805
KCTD11	310.391	338.164	756.542	813.698	528.339	548.927	1.11005	0.322332	3.44379	0.000573616	0.00935924	1.22351	1.32859	0.705559
KDM3A	461.52	314.369	925.999	1097.98	832.801	726.034	1.29454	0.31909	4.05697	4.9713e-05	0.00126884	1.28158	1.52735	1.12855
KDM5B	1727.8	2021.95	3071.92	4438.5	4289.19	3109.37	1.06977	0.29364	3.64314	0.000269333	0.00517417	0.716798	1.24773	1.19836
KDM6B	667.606	706.422	1781.43	2187.87	2482.3	1564.63	1.64799	0.274823	5.99655	2.01558e-09	1.43327e-07	1.3752	1.67169	1.85384
KDM7A	127.968	126.274	372.003	207.174	331.989	232.582	1.2565	0.388272	3.23613	0.00121164	0.0167	1.54915	0.704672	1.38497
KIAA0513	90.5669	87.7488	194.399	277.19	293.832	188.247	1.52661	0.360156	4.23873	2.24783e-05	0.000624468	1.12476	1.63662	1.72074
KIAA1107	46.2967	46.9571	85.2288	72.2031	127.69	75.1752	1.03962	0.473005	2.1979	0.0279563	0.161446	0.870214	0.630934	1.45345
KIF13B	218.798	203.325	383.409	356.485	552.188	342.341	1.03174	0.341634	3.02002	0.00252758	0.0296485	0.862191	0.757148	1.38847
KLF9	581.355	674.695	1902.01	1158.72	1586.4	1180.14	1.30277	0.325053	4.00787	6.12681e-05	0.00150465	1.60262	0.887628	1.34086
KLHL24	102.779	127.407	525.167	461.087	684.942	379.777	2.28446	0.338523	6.74832	1.49569e-11	1.6319e-09	2.19828	2.01054	2.58148
KLK10	1903.35	1137	2392.46	5379.08	2911.57	2744.19	1.22824	0.453995	2.7054	0.00682214	0.0612927	0.701606	1.87047	0.984907
KLK11	103.543	71.8854	158.552	986.629	293.832	322.388	2.45781	0.722959	3.39965	0.000674728	0.0105977	0.877957	3.51551	1.768
KLK13	5.07967	3.8993	7.0176	81.4823	18.7836	22.7525	3.1448	1.18185	2.66092	0.00779284	0.0670175	0.657002	4.19444	2.07743
KLK6	44.7702	39.0254	187.881	1073.52	79.9939	284.537	3.4315	0.91146	3.76484	0.000166659	0.0034647	2.16827	4.68272	0.936413
KLK7	182.16	194.26	608.266	5846.41	1148.39	1595.4	3.75517	0.805947	4.65933	3.17247e-06	0.00011336	1.6931	4.95788	2.60994
KRT13	44.7702	108.145	1364.31	7265.29	923.424	1940.69	5.39332	0.822173	6.55984	5.38648e-11	5.16704e-09	4.29331	6.70616	3.73021
KRT15	2144.55	2333.55	13661.4	20451.1	10882.4	9894.1	2.74421	0.354003	7.75194	9.04993e-15	1.63735e-12	2.61043	3.1925	2.28232
KRT16	4040.54	7515.23	15497.7	29042.8	10674.9	13353.7	1.6717	0.501518	3.33328	0.000858289	0.0128321	1.4918	2.39793	0.953974
KRT23	7.36951	6.1655	292.163	742.838	49.7862	219.164	5.84176	0.956632	6.10659	1.0178e-09	7.53749e-08	5.43773	6.78401	2.88478
KRT34	76.8279	58.2881	104.782	256.101	247.726	148.245	1.59624	0.512872	3.11235	0.00185604	0.0233319	0.646897	1.93622	1.88826
KRT80	105.832	164.8	448.585	1042.3	650.76	481.956	2.40878	0.461309	5.22162	1.77366e-07	8.6818e-06	1.76413	2.98046	2.30088
KRT81	4.31639	3.8993	28.1998	27.4941	10.8342	14.4488	2.56788	0.981979	2.615	0.00892264	0.073042	2.78109	2.74453	1.401
KRTDAP	8.13279	8.43171	121.076	1063.39	23.5532	244.417	5.69227	1.66992	3.4087	0.000652726	0.0102747	3.86998	7.00467	1.50807
KSR1	31.0312	56.0219	101.523	111.851	99.0724	79.3998	1.28357	0.458837	2.79744	0.00515092	0.0499472	1.28388	1.42365	1.24863
LAMB2	1431.65	1797.6	3836.11	2493.24	3915.57	2694.33	1.08101	0.327027	3.30557	0.000947821	0.0138245	1.25777	0.636147	1.28735
LBH	37.9007	41.2916	266.092	62.9239	792.259	239.593	3.25667	0.850822	3.82767	0.000129362	0.00280572	2.74982	0.669572	4.32386
LCAL1	6.60623	3.8993	21.6822	15.6842	17.9887	12.6721	1.87794	0.898088	2.09104	0.0365241	0.190804	2.09492	1.62772	1.82549
LDLRAD2	3.55312	3.8993	15.1646	14.8406	13.219	9.63533	2.1112	1.00622	2.09815	0.0358922	0.188833	2.02649	1.99533	1.82839
LGI3	0.5	6.1655	13.5352	13.9971	48.1963	15.9788	3.22356	1.34913	2.38936	0.016878	0.114006	2.94653	2.99494	4.77874
LHX6	9.65935	19.7627	36.3468	40.1476	112.586	43.2006	2.16489	0.77556	2.79138	0.0052483	0.0507537	1.39544	1.53892	3.02657
LIF	16.5289	11.831	93.3758	150.655	127.69	79.5161	3.16097	0.511049	6.18527	6.19978e-10	4.89577e-08	2.73927	3.42939	3.1908
LINC00174	8.13279	5.0324	80.3406	25.807	14.014	26.1653	2.66217	0.98644	2.69876	0.00695981	0.0621769	3.65056	2.01219	1.13129
LINC00294	202.006	180.663	375.262	398.663	401.944	311.208	1.03575	0.27199	3.80806	0.000140064	0.00296687	0.97405	1.06132	1.07315
LINC00342	37.1374	41.2916	111.299	77.2645	106.227	74.1439	1.33492	0.438002	3.04775	0.00230558	0.0274843	1.50701	0.980445	1.43972
LINC00520	11.1859	9.56481	826.606	189.459	51.3761	217.138	5.16226	0.967891	5.33351	9.63296e-08	4.93491e-06	6.32038	4.19507	2.31235
LINC00685	8.13279	5.0324	18.4234	21.5892	20.3735	14.2102	1.67012	0.831388	2.00884	0.0445543	0.216766	1.52597	1.75474	1.67112
LINC00857	14.239	11.831	60.7878	48.5833	48.1963	36.2275	2.03604	0.569769	3.57345	0.000352313	0.00638227	2.22757	1.90425	1.89271
LINC01024	7.36951	7.29861	21.6822	17.3713	24.3482	15.114	1.59283	0.798106	1.99577	0.0459592	0.220711	1.56384	1.24404	1.73115
LINC01138	22.6351	34.493	67.3054	46.0526	71.2496	47.8471	1.12951	0.535508	2.10923	0.0349243	0.185635	1.26829	0.720849	1.35045
LINC01239	2.02656	1.6331	13.5352	23.2763	6.06457	8.80714	3.35314	1.35873	2.46784	0.0135931	0.0986723	2.89532	3.67747	1.73708
LINC01535	9.65935	10.6979	34.7174	36.7733	25.1431	22.8982	1.71246	0.682473	2.5092	0.0121006	0.0906058	1.772	1.855	1.3065
LINGO2	10.4226	6.1655	41.235	18.2149	25.1431	19.7362	1.78763	0.809764	2.20759	0.0272729	0.158589	2.36286	1.18411	1.64916
LIPK	0.5	0.5	2.1294	54.4882	3.67976	11.7595	6.84959	2.23803	3.06055	0.00220931	0.0266928	2.09045	6.76787	2.87961
LMF1	53.9295	65.0868	155.293	116.912	196.85	117.114	1.4058	0.422024	3.3311	0.000865045	0.0129062	1.3902	0.980633	1.7323
LMO7	94.3833	137.605	484.432	876.122	490.182	416.045	2.42144	0.42218	5.73555	9.71938e-09	6.25762e-07	2.08772	2.94256	2.10475
LOC100130705	4.31639	2.7662	7.0176	36.7733	10.8342	11.8415	2.53628	1.20286	2.10854	0.0349839	0.185883	1.02211	3.41172	1.64865
LOC100288152	17.2921	19.7627	62.4172	49.4268	33.8874	36.0573	1.40707	0.593493	2.37082	0.0177485	0.118287	1.75549	1.41885	0.874302
LOC100289495	11.1859	5.0324	37.9762	32.5555	20.3735	20.9247	1.92436	0.795847	2.418	0.0156062	0.10781	2.33959	2.1174	1.44119
LOC100506675	2.02656	3.8993	54.2702	56.1754	64.89	35.7523	4.63873	0.832796	5.57007	2.54642e-08	1.49164e-06	4.27096	4.32074	4.5288
LOC100507140	1.26328	2.7662	16.794	13.1535	5.26963	7.34932	2.94087	1.38307	2.12633	0.0334754	0.180552	3.16733	2.81483	1.49516
LOC101243545	0.5	1.6331	26.5704	9.77923	4.47469	8.09148	4.73923	1.87196	2.5317	0.011351	0.0866668	4.87794	3.43591	2.30798
LOC101927181	7.36951	16.3634	55.8996	24.1199	47.4014	29.7308	1.90256	0.74987	2.53718	0.0111749	0.0859652	2.34778	1.13516	2.10987
LOC101927189	0.5	1.6331	5.3882	23.2763	3.67976	6.39547	4.41886	1.98826	2.22248	0.026251	0.155033	2.576	4.68698	2.0258
LOC103091866	31.0312	45.824	77.0818	113.538	114.176	75.8302	1.43274	0.466711	3.06986	0.00214157	0.0260063	1.03148	1.59019	1.59828
LOC146880	92.8567	109.278	489.32	283.095	254.88	245.386	1.76267	0.423235	4.16475	3.11692e-05	0.000835838	2.28024	1.49075	1.33928
LOC154761	5.84295	6.1655	15.1646	24.9634	17.1937	13.366	1.77086	0.870048	2.03536	0.0418143	0.208677	1.33718	2.05629	1.51835
LOC389834	15.0023	8.43171	23.3116	62.0803	27.5279	26.7708	1.7204	0.789099	2.18021	0.0292417	0.166266	1.05151	2.4646	1.29136
LOC642852	122.625	124.008	326.38	256.944	337.554	233.002	1.31815	0.316345	4.16681	3.08895e-05	0.000831121	1.40421	1.05911	1.45278
LOC653160	4.31639	0.5	21.6822	18.2149	8.44939	10.1326	2.912	1.31071	2.2217	0.0263034	0.155097	3.88353	3.63213	2.52393
LOC728392	22.6351	18.6296	91.7464	62.9239	52.966	49.2802	1.75157	0.542222	3.23035	0.0012364	0.0169759	2.15957	1.61553	1.36699
LOC728752	6.60623	8.43171	34.7174	28.3377	31.5026	21.4191	2.15362	0.71301	3.02046	0.00252388	0.0296416	2.21776	1.92482	2.07757
LPPR2	308.101	284.908	710.918	802.731	661.889	553.21	1.29104	0.263777	4.89445	9.85802e-07	4.01427e-05	1.26273	1.43797	1.15964
LRP1	1756.8	2562.44	10239.6	5936.67	12772	6653.01	2.16015	0.410027	5.2683	1.37693e-07	6.92972e-06	2.27086	1.48442	2.58967
LRRC37A3	25.6882	12.9641	57.529	45.209	36.2722	35.0325	1.25378	0.623491	2.01091	0.0443354	0.216275	1.65647	1.3088	0.991051
LRRC56	8.13279	12.9641	28.1998	50.2704	19.5785	23.3291	1.7002	0.788418	2.15647	0.0310468	0.172063	1.45751	2.29154	0.9311
LTBP3	708.823	845.793	1783.06	2394.54	1169.06	1379.76	1.19794	0.383253	3.12572	0.00177368	0.0224945	1.20342	1.62881	0.594412
LURAP1L	101.253	59.4212	165.069	249.352	1042.66	323.052	2.60258	0.760057	3.42419	0.000616629	0.00985217	1.08957	1.68468	3.7487
LY6G6C	2.78984	2.7662	13.5352	138.845	6.06457	32.3001	4.52645	1.39698	3.24018	0.00119456	0.0165124	2.2846	5.64329	1.12636
LYNX1	16.5289	24.2951	124.334	58.7061	88.7382	62.0205	2.18151	0.567226	3.84592	0.000120101	0.00264907	2.63333	1.55068	2.14673
LYPD3	1150	1187.99	2164.34	7101.64	1842.37	2688.77	1.66398	0.593647	2.80298	0.00506331	0.0492647	0.888852	2.60308	0.656488
LYST	489.762	603.31	1564.72	1073.52	920.244	929.811	1.11782	0.347867	3.21335	0.00131195	0.0178248	1.52535	0.981782	0.759527
LZTS3	137.127	152.336	425.773	250.196	515.62	295.71	1.4601	0.414947	3.51877	0.000433552	0.007457	1.5587	0.791674	1.83493
MACF1	5857.9	7029.12	11075.5	14183.4	14057.4	10440.2	1.02451	0.264442	3.87424	0.00010696	0.00242663	0.787439	1.14426	1.13139
MACROD2	5.84295	7.29861	41.235	20.7456	21.9633	18.9171	2.16949	0.818657	2.65006	0.00804775	0.0683055	2.65864	1.66757	1.74987
MAF	89.8036	164.8	530.055	392.758	699.251	374.834	2.09685	0.431882	4.85513	1.20306e-06	4.76325e-05	2.12336	1.69086	2.52303
MAFB	34.0843	34.493	182.993	157.403	150.743	111.443	2.2687	0.379664	5.97555	2.29313e-09	1.60665e-07	2.41601	2.19869	2.13632
MAFIP	50.8764	49.2233	117.817	183.554	217.518	123.298	1.80561	0.436117	4.14019	3.47021e-05	0.000918512	1.2353	1.87496	2.1199
MAGI2	23.3984	36.7592	96.6346	84.8566	90.3281	65.8954	1.62039	0.461285	3.51278	0.000443438	0.00757235	1.72028	1.53277	1.62292
MALAT1	2905.54	3669.48	12486.6	8091.99	6714.55	6773.13	1.46856	0.363753	4.03725	5.40821e-05	0.00136091	1.93512	1.3093	1.0401
MAN2B2	654.63	645.234	1414.82	1067.61	1554.61	1066.88	1.05025	0.290963	3.60955	0.000306727	0.00571584	1.12229	0.716063	1.25822
MAOB	0.5	1.6331	16.794	8.09209	7.65445	6.43473	4.4114	1.81135	2.43542	0.0148746	0.104115	4.21607	3.16271	3.08249
MAP10	28.7413	34.493	70.5642	55.3318	68.8647	51.099	1.05181	0.473943	2.21927	0.0264685	0.155509	1.16422	0.813393	1.12905
MAP1LC3A	31.0312	29.9606	324.751	232.481	282.703	179.685	3.21497	0.377779	8.5102	1.73637e-17	4.77267e-15	3.41287	2.93065	3.21282
MAP3K10	318.024	298.506	707.66	804.418	514.03	528.028	1.13174	0.322907	3.50484	0.000456876	0.00778322	1.19961	1.3845	0.738407
MAP3K8	21.8718	20.8958	47.7526	48.5833	126.895	52.6998	1.8308	0.666627	2.74637	0.00602597	0.0562568	1.15944	1.18432	2.56942
MARCO	2.02656	2.7662	15.1646	7.24853	17.9887	8.53891	2.79577	1.2241	2.28393	0.0223755	0.1391	2.67917	1.61422	2.92555
MAST3	92.8567	177.264	323.121	246.821	329.605	233.434	1.15894	0.41257	2.80907	0.00496856	0.0486742	1.33259	0.943979	1.36125
MCOLN1	257.725	215.789	446.956	716.688	506.876	428.307	1.23608	0.34578	3.57476	0.000350553	0.00635845	0.922404	1.60362	1.10391
MDM2	1030.93	1200.45	3096.36	3397.54	2453.68	2235.29	1.41927	0.27879	5.09081	3.56529e-07	1.63854e-05	1.47681	1.61073	1.14119
MEIS3	66.9053	84.3495	378.521	210.548	161.873	179.939	1.73024	0.485175	3.56621	0.000362178	0.00650327	2.33305	1.48683	1.10754
METRNL	24.9249	43.5578	284.016	585.091	199.235	226.865	3.40967	0.577449	5.90472	3.53254e-09	2.39292e-07	3.10764	4.15033	2.59614
MFGE8	1744.59	1759.07	4450.39	3959.36	6091.32	3600.45	1.46468	0.300035	4.88169	1.05181e-06	4.24675e-05	1.34508	1.17641	1.7979
MFSD11	248.566	194.26	500.726	375.887	498.927	363.173	1.04819	0.318769	3.28823	0.00100818	0.0145408	1.18821	0.77449	1.18302
MIF-AS1	16.5289	15.2303	64.0466	46.0526	37.8621	35.4441	1.64959	0.590603	2.79305	0.00522134	0.0505614	2.01316	1.53732	1.25479
MIR6723	2.78984	2.7662	20.0528	33.3991	14.014	14.1044	3.27346	1.05148	3.11319	0.00185078	0.0232863	2.85169	3.58769	2.33475
MKNK2	2020.9	2612.3	4621.48	5153	4460.9	3773.22	1.03503	0.258038	4.01114	6.04256e-05	0.00149423	1.0082	1.16525	0.957177
MLPH	1.26328	11.831	47.7526	82.3259	7.65445	29.6654	2.95073	1.2368	2.38579	0.0170426	0.114684	3.62667	4.41244	0.985461
MLYCD	105.069	103.612	269.351	214.766	183.336	174.727	1.09036	0.350383	3.11192	0.00185877	0.0233457	1.36822	1.0415	0.813223
MMP25-AS1	18.0554	16.3634	41.235	47.7397	59.3255	36.0438	1.55435	0.56093	2.77102	0.00558808	0.0531356	1.26242	1.47374	1.7872
MN1	853.083	1057.68	1888.97	2762.34	2041.11	1720.14	1.22486	0.306147	4.0009	6.31024e-05	0.00153912	0.991771	1.54006	1.10352
MNT	566.09	508.129	1613.61	1216.92	1332.82	1047.01	1.36863	0.271849	5.03451	4.79076e-07	2.11995e-05	1.5891	1.18205	1.31329
MRAS	96.6731	161.4	355.709	312.619	198.44	224.468	1.1677	0.434679	2.68634	0.00722402	0.0635403	1.50978	1.32349	0.667786
MST1	16.5289	31.0937	103.152	46.0526	35.4773	45.9609	1.38537	0.703155	1.97022	0.0488135	0.229655	2.1859	1.02248	0.646091
MTURN	495.868	476.402	802.165	1011.09	1107.05	778.016	1.00381	0.281041	3.57177	0.000354583	0.00639523	0.72283	1.05677	1.18759
MUC15	6.60623	9.56481	11.9058	66.2982	90.3281	36.4406	2.90095	0.935966	3.09942	0.00193903	0.0241517	0.582811	3.06012	3.50632
MUC16	0.5	0.5	3.7588	23.2763	11.6291	7.43285	6.19668	2.00186	3.09546	0.00196508	0.0244233	2.91027	5.54079	4.53967
MUC19	6.60623	19.7627	109.67	43.5219	33.0925	42.0306	2.29297	0.823037	2.78599	0.0053364	0.0512589	3.26275	1.9294	1.53416
MUC20	3.55312	7.29861	29.8292	33.3991	68.0698	27.93	3.19025	0.83707	3.8112	0.000138292	0.00295016	2.5503	2.71338	3.74059
MUM1L1	4.31639	1.6331	16.794	38.4605	28.3229	17.4054	3.40478	1.00272	3.39555	0.000684897	0.0106986	2.66115	3.85658	3.41517
MXD4	735.538	734.749	2605.91	1866.47	1894.04	1566.84	1.52917	0.286569	5.33613	9.49537e-08	4.88192e-06	1.82569	1.34421	1.36537
MYCN	23.3984	9.56481	26.5704	247.665	89.5331	78.8463	2.90861	0.90955	3.19785	0.00138455	0.0186179	0.828712	4.04921	2.58131
MYH14	3.55312	2.7662	8.647	44.3654	56.1457	22.5955	3.75284	1.09559	3.42539	0.000613921	0.00983719	1.4637	3.82287	4.16261
MYL5	21.1085	17.4965	148.775	36.7733	89.5331	62.2374	2.26354	0.701541	3.22653	0.00125302	0.0171547	2.95262	0.936214	2.21998
MYO5B	181.397	179.53	587.084	1181.49	1376.54	700.709	2.54319	0.431691	5.89122	3.83355e-09	2.57244e-07	1.70188	2.71085	2.93129
MZF1-AS1	4.31639	1.6331	21.6822	15.6842	20.3735	12.2379	2.84247	1.0317	2.75512	0.00586706	0.0550781	3.02972	2.56252	2.9399
NAALADL2	6.60623	8.43171	11.9058	63.7675	72.8394	32.2101	2.8271	0.920526	3.07118	0.00213213	0.0259508	0.673767	3.09492	3.28682
NATD1	136.364	127.407	316.604	311.776	511.646	280.259	1.53184	0.377127	4.06187	4.86802e-05	0.0012447	1.26422	1.24206	1.95669
NBEA	23.3984	16.3634	197.657	102.571	84.7635	84.4508	2.69993	0.578799	4.66472	3.09042e-06	0.000111263	3.33649	2.39012	2.115
NCAM1	2.78984	0.5	21.6822	10.6228	14.014	9.42176	3.53993	1.35058	2.62105	0.00876588	0.0721306	4.19835	3.169	3.5687
NCCRP1	2.78984	6.1655	33.088	267.91	178.566	97.204	5.3769	0.956205	5.62317	1.87488e-08	1.1452e-06	2.99604	6.01341	5.42812
NCKAP5	82.9341	124.008	178.105	414.691	248.521	209.152	1.45031	0.483031	3.00252	0.00267756	0.0309381	0.812489	2.0318	1.29313
NDN	113.465	138.738	275.869	376.73	371.736	254.808	1.44747	0.332835	4.34891	1.36814e-05	0.000406693	1.13667	1.58622	1.56697
NDRG1	2130.05	2629.29	6759.25	4483.21	4393.33	4078.53	1.13105	0.323469	3.49661	0.000471207	0.00797037	1.51408	0.921751	0.892535
NDRG4	102.779	79.8171	290.533	170.9	155.513	159.409	1.16543	0.439914	2.64923	0.00806764	0.0683525	1.68154	0.915995	0.779876
NEAT1	634.785	909.247	1768.4	2465.4	2695.34	1694.13	1.58321	0.334614	4.73144	2.22935e-06	8.34648e-05	1.2189	1.69828	1.82693
NEB	0.5	0.5	7.0176	27.4941	11.6291	8.92817	6.45748	1.89055	3.41566	0.00063628	0.0100713	3.81098	5.78105	4.53967
NEFH	61.5623	86.6157	401.332	136.314	141.999	165.065	1.61537	0.594936	2.7152	0.00662359	0.0599056	2.45839	0.900526	0.959472
NEIL1	20.3453	17.4965	70.5642	87.3873	29.9127	44.6412	1.74557	0.669448	2.60748	0.00912105	0.0740723	1.90306	2.21154	0.66488
NEU1	573.722	483.201	984.658	1120.76	1301.02	892.171	1.10426	0.278184	3.96954	7.2011e-05	0.00172984	0.903134	1.08991	1.30508
NEUROD2	1.26328	1.6331	11.9058	12.3099	11.6291	7.24825	3.63078	1.41664	2.56295	0.0103786	0.081466	3.0512	3.09936	3.01728
NFATC2	1.26328	0.5	3.7588	27.4941	12.4241	8.58806	4.98061	1.87446	2.65709	0.00788189	0.0675674	2.24169	5.11246	3.96648
NFIL3	333.29	309.837	732.101	727.654	571.266	534.329	1.07345	0.280078	3.83267	0.000126758	0.00276182	1.1879	1.17911	0.830021
NGEF	4.31639	1.6331	116.187	4.71783	5.26963	25.9249	4.0175	1.53278	2.62105	0.00876582	0.0721306	5.45159	0.829403	0.988982
NHLRC1	35.6108	28.8275	51.0114	81.4823	106.227	60.1318	1.32402	0.534382	2.47767	0.0132245	0.0965359	0.670938	1.34661	1.7292
NINJ1	211.928	239.584	549.608	516.762	657.119	434.5	1.35174	0.285519	4.73434	2.19764e-06	8.26601e-05	1.28635	1.19745	1.5441
NKAPL	18.8187	17.4965	46.1232	64.611	107.817	50.4732	2.043	0.604942	3.37719	0.000732301	0.0113032	1.34588	1.83216	2.57089
NKIRAS2	696.61	690.558	1551.69	1497.83	1519.63	1190.76	1.13516	0.222857	5.09368	3.51184e-07	1.61919e-05	1.16171	1.11074	1.13159
NMNAT2	6.60623	7.29861	44.4938	35.0862	10.8342	20.3638	2.1879	0.918866	2.38108	0.0172618	0.115561	2.67981	2.33711	0.641797
NNAT	15.7656	22.0289	93.3758	123.661	52.966	61.0594	2.29231	0.59335	3.86333	0.00011185	0.0025176	2.32496	2.73023	1.50698
NOL4L	54.6928	68.4861	142.258	184.397	212.749	132.017	1.56435	0.389968	4.01148	6.03396e-05	0.00149423	1.21686	1.59117	1.7975
NOTCH3	16.5289	61.6874	230.245	558.097	605.448	293.901	3.60565	0.648428	5.5606	2.68856e-08	1.5495e-06	2.85012	4.12746	4.24495
NPAS1	5.07967	14.0972	64.0466	33.3991	19.5785	26.7402	2.09809	0.868873	2.41472	0.0157472	0.108562	2.92001	1.9807	1.21016
NPEPPS	1533.16	911.513	2270.25	3999	3380.58	2418.4	1.39603	0.389469	3.58445	0.000337786	0.00615813	0.94143	1.75822	1.51585
NTNG2	2.78984	2.7662	24.941	27.4941	6.06457	12.3111	3.04874	1.19114	2.55952	0.0104817	0.0821351	3.1664	3.30701	1.12636
NUPR1	266.121	722.285	1980.22	1612.55	1488.63	1213.46	1.77982	0.46257	3.84768	0.000119243	0.00263829	2.17526	1.87895	1.76358
NYNRIN	1289.68	1893.91	5035.35	2688.1	4724.82	3125.87	1.38269	0.388617	3.55797	0.000373738	0.00666064	1.6879	0.782398	1.59607
OCLN	45.5335	31.0937	85.2288	213.922	293.037	133.263	2.38005	0.599983	3.96686	7.28261e-05	0.00174648	1.17957	2.50724	2.96124
OSCP1	50.8764	45.824	156.922	145.593	83.9686	96.137	1.41508	0.46678	3.03157	0.00243282	0.02869	1.70043	1.59232	0.798299
OTUD3	154.682	211.257	691.366	731.028	284.293	414.025	1.63967	0.487847	3.36103	0.000776523	0.0118704	1.9353	2.01577	0.653226
OVOL1	27.2148	53.7557	424.144	1253.2	259.65	403.092	4.02064	0.691943	5.81065	6.22317e-09	4.09898e-07	3.47108	5.03406	2.76309
PAM	1124.81	1491.66	1990	2326.21	5135.01	2413.04	1.26883	0.476351	2.66365	0.00772979	0.0666759	0.619466	0.844682	1.98707
PARK2	0.5	6.1655	15.1646	38.4605	50.5811	21.6743	3.71395	1.20369	3.08547	0.0020323	0.0250843	3.11053	4.4532	4.84842
PAX8	192.083	94.5474	355.709	354.798	202.414	239.41	1.08227	0.472733	2.2894	0.0220563	0.137953	1.40028	1.39658	0.586893
PBXIP1	459.994	417.481	1149.23	1405.88	3383.76	1362.77	2.17548	0.508681	4.2767	1.89687e-05	0.000540079	1.39093	1.68174	2.94889
PCAT6	16.5289	12.9641	83.5994	50.2704	29.9127	38.1551	1.90088	0.687703	2.7641	0.00570808	0.0539587	2.51374	1.77995	1.031
PCDH1	443.202	239.584	3006.74	4432.6	2037.13	2031.35	3.20982	0.451109	7.11541	1.11585e-12	1.39902e-10	3.20588	3.76583	2.64422
PCDHA12	21.1085	16.3634	86.8582	73.8903	90.3281	57.2097	2.17593	0.483996	4.49576	6.93212e-06	0.000228824	2.22451	1.99123	2.28102
PCDHA13	8.89607	11.831	46.1232	17.3713	33.8874	23.1218	1.69105	0.774347	2.18384	0.0289742	0.165573	2.16859	0.759801	1.72384
PCDHA4	0.5	5.0324	11.9058	12.3099	21.1684	9.68331	2.80394	1.36955	2.04735	0.0406236	0.205243	2.90797	2.95613	3.73822
PCDHA7	0.5	0.5	31.4586	24.1199	14.014	13.6185	7.03936	1.70984	4.11697	3.8389e-05	0.00100493	5.97538	5.59215	4.80879
PCDHB10	0.5	1.6331	15.1646	10.6228	8.44939	6.77398	4.50214	1.76839	2.5459	0.0108997	0.0844389	4.06883	3.55528	3.22504
PCDHB14	2.02656	1.6331	13.5352	10.6228	8.44939	6.75341	2.92531	1.32351	2.21026	0.027087	0.157829	2.89532	2.54577	2.21552
PCDHB2	9.65935	2.7662	26.5704	25.807	36.2722	19.715	2.2942	0.855005	2.68326	0.0072909	0.0638695	2.36183	2.31977	2.81088
PCDHB5	2.78984	1.6331	41.235	6.40496	10.8342	12.0794	3.40026	1.34518	2.52774	0.01148	0.0872784	4.2719	1.58529	2.34362
PCDHB6	2.02656	0.5	18.4234	7.24853	3.67976	5.87565	3.43063	1.74302	1.96821	0.0490438	0.230328	4.19395	2.84817	1.87009
PCDHGA12	117.282	56.0219	481.173	160.778	439.306	250.412	2.05549	0.584125	3.51892	0.000433313	0.007457	2.56953	0.988045	2.43821
PCDHGA2	4.31639	1.6331	13.5352	9.77923	42.6318	13.8791	3.07259	1.20072	2.55895	0.0104989	0.0821351	2.34992	1.881	4.00514
PCDHGA6	2.78984	0.5	20.0528	8.93566	10.0393	7.96351	3.28896	1.42992	2.30011	0.021442	0.135188	4.08564	2.91948	3.08749
PCDHGA7	1.26328	0.5	36.3468	11.4664	28.3229	15.0799	5.76095	1.65598	3.47887	0.000503534	0.00843009	5.51517	3.85075	5.15531
PCDHGB1	2.78984	0.5	3.7588	8.09209	25.938	7.71575	3.30872	1.63778	2.02025	0.0433576	0.213426	1.67018	2.77642	4.45691
PCDHGB2	2.78984	0.5	18.4234	3.87426	13.219	7.2613	3.16841	1.57015	2.0179	0.0436016	0.214309	3.96338	1.71383	3.48445
PCDHGB4	27.978	36.7592	111.299	110.164	120.536	80.8472	1.84436	0.414464	4.44999	8.58754e-06	0.000276075	1.79517	1.78037	1.91019
PCDHGB5	48.5866	68.4861	580.566	100.041	191.285	197.293	2.31971	0.719985	3.22188	0.00127352	0.0173853	3.33121	0.794333	1.72947
PCDHGB7	32.5577	32.2268	215.581	50.2704	75.2242	80.672	1.81624	0.708609	2.5631	0.0103743	0.081466	2.73453	0.634078	1.21557
PCMTD1	360.768	369.891	738.618	765.614	907.525	627.983	1.14023	0.26222	4.34837	1.37152e-05	0.000406705	1.01574	1.06753	1.31285
PCSK1N	39.4272	42.4247	124.334	185.241	141.999	106.185	1.89902	0.409618	4.63609	3.55064e-06	0.000124081	1.6041	2.17928	1.79576
PDK2	64.6154	100.213	235.134	315.994	238.187	190.328	1.69057	0.384192	4.40032	1.08093e-05	0.000335865	1.54697	1.97339	1.56558
PDZD7	21.8718	19.7627	39.6056	36.7733	59.3255	34.9678	1.14194	0.580629	1.96672	0.0492151	0.230855	0.929778	0.822733	1.51272
PEG3	0.5	0.5	7.0176	18.2149	6.85951	6.1184	5.9082	1.97875	2.98583	0.00282814	0.0323381	3.81098	5.18705	3.77811
PGAP3	113.465	144.404	248.169	205.487	330.4	207.885	1.02644	0.376108	2.72909	0.00635085	0.0584946	0.955142	0.682864	1.36803
PGLYRP4	1.26328	2.7662	28.1998	24.9634	2.88482	11.5155	3.63506	1.46101	2.48804	0.012845	0.0946357	3.91507	3.7392	0.62594
PGPEP1	104.306	126.274	396.444	312.619	539.469	295.322	1.85988	0.376924	4.93435	8.04185e-07	3.33166e-05	1.78843	1.44572	2.23285
PHACTR3	286.73	159.134	357.339	458.556	608.628	373.577	1.09129	0.417974	2.61091	0.00903019	0.0735958	0.742325	1.10213	1.51059
PHLDA3	2612.44	2241.77	5330.27	5047.56	4770.93	4000.09	1.05667	0.232264	4.54943	5.37927e-06	0.000183062	1.13919	1.06057	0.97925
PHLDB3	224.904	182.929	440.438	515.075	326.425	337.454	1.06665	0.34656	3.07782	0.00208522	0.0254953	1.11864	1.34449	0.686454
PI3	28.7413	25.4282	68.9348	345.519	148.359	122.896	2.81775	0.698659	4.03308	5.50501e-05	0.00137799	1.35045	3.67591	2.45624
PIGZ	25.6882	36.7592	135.74	82.3259	81.5838	71.9195	1.69346	0.503546	3.36306	0.000770826	0.0117959	2.14317	1.42174	1.40868
PIK3R3	342.449	368.758	759.8	1102.2	596.704	633.482	1.20644	0.364746	3.30762	0.000940925	0.0137652	1.09634	1.63303	0.747734
PIM1	725.615	969.301	2014.44	2648.45	1653.97	1601.86	1.31433	0.333135	3.94534	7.96859e-05	0.00189156	1.26423	1.659	0.979789
PIP5K1C	989.709	1032.75	1533.77	3039.87	2612.67	1841.25	1.24538	0.370927	3.35749	0.000786541	0.0119342	0.60129	1.58822	1.36974
PLA2G16	4.31639	5.0324	42.8644	22.4327	33.8874	21.2067	2.96301	0.825689	3.58853	0.00033255	0.00610506	3.20117	2.267	2.86214
PLA2G2F	0.5	1.6331	2.1294	46.0526	6.85951	10.9349	5.20891	2.03014	2.56579	0.0102942	0.0810217	1.23664	5.6714	2.9243
PLA2G4C	8.13279	10.6979	47.7526	16.5278	109.407	38.0035	2.69865	0.90863	2.97002	0.00297785	0.0335485	2.356	0.825315	3.55205
PLA2G4E	2.78984	2.7662	59.1584	172.587	45.8115	56.1227	5.33951	0.976357	5.46881	4.53077e-08	2.53954e-06	4.41247	5.95714	4.04359
PLAUR	962.995	653.166	1955.78	1286.09	3692.99	1709.71	1.51669	0.492372	3.08037	0.00206742	0.0253427	1.30218	0.697436	2.21923
PLD1	228.72	245.25	411.109	668.604	634.066	437.05	1.27453	0.343563	3.70973	0.000207481	0.00418268	0.795602	1.49723	1.42072
PLD3	2144.55	2488.79	4276.05	5109.14	5455.37	3894.28	1.09514	0.256282	4.27316	1.9272e-05	0.000544115	0.888217	1.14502	1.23962
PLEKHA7	14.239	7.29861	103.152	277.19	119.741	103.824	3.99118	0.666844	5.98518	2.16145e-09	1.52185e-07	3.33893	4.76503	3.55407
PLEKHG1	142.47	143.271	342.674	497.36	554.572	335.569	1.70901	0.347026	4.92472	8.4482e-07	3.46983e-05	1.26214	1.79959	1.95668
PLEKHM1	1124.81	1080.35	2218.11	2363.33	3873.44	2131.51	1.35472	0.350837	3.8614	0.000112739	0.00253362	1.00875	1.10023	1.81303
PLEKHM1P	103.543	107.011	451.844	184.397	224.673	213.794	1.44561	0.488802	2.95744	0.003102	0.034774	2.10183	0.808823	1.09383
PMEPA1	3853.53	2433.27	9941.47	4888.97	9321.16	6087.18	1.3566	0.417691	3.24786	0.00116275	0.0162456	1.69892	0.674991	1.60597
PNMA6A	8.13279	11.831	80.3406	19.902	60.9153	35.7244	2.49175	0.807783	3.08468	0.00203769	0.0251291	3.03393	1.02072	2.63461
PNPLA7	10.4226	10.6979	46.1232	24.9634	47.4014	27.4217	1.94959	0.689686	2.82678	0.00470186	0.0467342	2.12697	1.24129	2.16641
PPAP2B	65.3787	56.0219	168.328	225.732	144.384	131.469	1.56958	0.399297	3.93085	8.46457e-05	0.0019866	1.4758	1.89913	1.25443
PPL	2567.41	3514.25	8532.04	8028.72	9270.28	6382.04	1.5021	0.268977	5.58451	2.34356e-08	1.38989e-06	1.50613	1.41841	1.62585
PPM1H	0.5	3.8993	8.647	8.93566	25.1431	8.92501	3.14626	1.49101	2.11015	0.0348455	0.185442	2.63059	2.67797	4.17048
PPP2R5B	478.313	360.826	803.794	812.854	965.556	683.769	1.03637	0.287757	3.60156	0.000316315	0.00587154	0.952197	0.968368	1.21673
PRICKLE2	347.029	289.441	699.513	837.318	706.406	575.441	1.23275	0.274511	4.49073	7.09795e-06	0.000232153	1.14219	1.40161	1.15634
PRKCE	71.4849	110.411	174.846	219.827	174.592	149.732	1.07422	0.385096	2.7895	0.00527897	0.0509347	0.976787	1.30707	0.974688
PRKXP1	42.4803	59.4212	81.97	231.637	116.561	105.914	1.51253	0.572154	2.64358	0.00820355	0.0690538	0.706209	2.20491	1.21413
PROX1	7.36951	11.831	62.4172	30.0248	21.1684	26.0622	2.03493	0.804915	2.52813	0.0114671	0.0872271	2.74084	1.68505	1.18081
PRR15L	1.26328	0.5	2.1294	17.3713	27.5279	9.25838	5.09382	1.92933	2.6402	0.00828582	0.0695416	1.42186	4.45005	5.11424
PRSS22	43.2436	116.076	637.595	1069.3	645.195	501.782	3.31805	0.506297	6.55355	5.61836e-11	5.3181e-09	3.16982	3.91578	3.18692
PRSS27	8.13279	6.1655	125.964	122.817	39.452	60.0062	3.82452	0.752239	5.08418	3.69226e-07	1.68069e-05	4.15288	4.11638	2.47804
PRSS33	0.5	0.5	44.4938	3.0307	14.014	12.0077	6.85055	2.01695	3.3965	0.000682547	0.0106736	6.47553	2.59965	4.80879
PSAP	11018.4	12034	22652.4	27724.3	31552.4	20995.8	1.24462	0.267021	4.66112	3.14489e-06	0.000112657	0.976146	1.26763	1.45423
PSMG3-AS1	46.2967	40.1585	90.117	121.13	117.356	82.5116	1.35391	0.41407	3.26977	0.00107637	0.0152685	1.06349	1.49018	1.44451
PTCH2	0.5	2.7662	16.794	8.09209	6.06457	6.34337	3.23691	1.62763	1.98873	0.046731	0.223093	3.83592	2.78256	2.36645
PTCHD4	10.4226	6.1655	77.0818	183.554	101.457	75.2362	3.92199	0.656661	5.97262	2.3347e-09	1.6278e-07	3.26539	4.51713	3.66179
PTPN14	2201.03	3044.01	4854.48	8441.22	7083.4	5124.33	1.37373	0.351844	3.90436	9.44755e-05	0.00217796	0.907241	1.70538	1.45237
PTPRM	346.265	304.171	1422.97	815.385	1144.42	806.141	1.79329	0.345557	5.18956	2.10791e-07	9.9861e-06	2.13245	1.3291	1.81816
PTPRR	17.2921	6.1655	46.1232	52.8011	43.4267	32.6617	2.02583	0.680092	2.97876	0.00289422	0.0329094	2.15929	2.35436	2.07238
PTPRS	101.253	297.372	1186.7	344.675	557.752	497.051	1.80856	0.638352	2.83317	0.00460886	0.0461629	2.77377	0.99012	1.68451
PVRL4	36.3741	39.0254	445.326	736.09	654.735	381.81	4.04424	0.382815	10.5645	4.35481e-26	4.14481e-23	3.56313	4.28815	4.11918
PWAR5	23.3984	34.493	64.0466	62.0803	60.9153	48.4867	1.13196	0.489722	2.31143	0.0208091	0.132317	1.17277	1.12778	1.10045
PYHIN1	2.02656	1.6331	20.0528	35.9298	7.65445	12.9593	3.93838	1.30489	3.01817	0.00254309	0.0297532	3.46241	4.30379	2.07298
QRICH2	20.3453	29.9606	125.964	81.4823	70.4546	65.1413	1.90384	0.527027	3.61242	0.000303353	0.00569754	2.35106	1.72261	1.51281
RAB17	35.6108	27.6944	51.0114	61.2368	89.5331	52.5173	1.10269	0.524815	2.1011	0.035632	0.188346	0.699864	0.963442	1.51147
RAB40B	154.682	150.069	310.086	411.317	267.599	258.251	1.11635	0.343354	3.25132	0.00114871	0.0160809	1.0252	1.43278	0.812606
RAB4B	238.643	218.055	476.285	510.857	449.64	378.196	1.06899	0.266688	4.00838	6.11375e-05	0.00150403	1.06205	1.16315	0.978997
RAB6B	20.3453	35.6261	52.6408	86.5437	196.055	77.7422	2.03408	0.689034	2.95207	0.00315648	0.035219	0.967367	1.68462	2.86437
RAB6C	0.5	0.5	5.3882	24.1199	9.24433	7.45048	6.1975	1.96861	3.14816	0.00164302	0.021233	3.4298	5.59215	4.20857
RAET1G	18.0554	9.56481	124.334	71.3596	45.8115	53.3251	2.55409	0.677851	3.76793	0.000164609	0.00343467	3.24203	2.44099	1.80159
RAET1L	5.07967	9.56481	49.382	48.5833	113.381	44.6982	3.40048	0.751305	4.5261	6.00813e-06	0.000202057	2.82468	2.80115	4.0238
RALGPS1	8.13279	11.831	23.3116	51.9575	21.9633	22.9393	1.77423	0.795268	2.23098	0.0256823	0.152694	1.24885	2.40514	1.1629
RBBP8NL	2.02656	2.7662	18.4234	48.5833	16.3988	17.1396	3.88757	1.12573	3.45339	0.000553595	0.00907401	2.96	4.35892	2.79205
RDH12	0.5	0.5	3.7588	29.1812	2.08988	6.70598	6.04144	2.2765	2.65384	0.00795827	0.067828	2.91027	5.86697	2.06342
REEP6	58.5092	73.0185	187.881	171.744	289.063	155.543	1.73202	0.417437	4.14918	3.33662e-05	0.000888089	1.52328	1.39372	2.14485
RENBP	6.60623	7.29861	117.817	24.9634	35.4773	37.9325	3.17827	0.897945	3.53949	0.000400904	0.00704209	4.08468	1.84602	2.3531
RGL1	66.142	36.7592	108.04	116.912	94.3028	83.9313	1.04302	0.456476	2.28494	0.0223163	0.138802	1.13166	1.24552	0.935464
RGMA	92.8567	79.8171	689.736	204.643	465.539	306.018	2.3952	0.540804	4.42896	9.46865e-06	0.000301415	3.00212	1.24919	2.43498
RGPD2	0.5	7.29861	28.1998	21.5892	23.5532	15.7282	2.90609	1.1958	2.43025	0.0150882	0.10525	3.8838	3.49842	3.62404
RGS12	990.473	972.701	1662.49	3133.5	2126.96	1776.73	1.23424	0.356769	3.4595	0.000541182	0.00892182	0.760215	1.67465	1.11567
RGS16	2.78984	3.8993	15.1646	25.807	5.26963	10.0861	2.409	1.20641	1.99683	0.0458433	0.22047	2.20094	2.96799	0.676004
RGS17	3.55312	8.43171	34.7174	36.7733	38.6571	23.9265	2.78073	0.765706	3.63159	0.000281682	0.00536095	2.66513	2.74813	2.82021
RHCG	36.3741	37.8923	771.206	281.408	197.645	264.405	3.5031	0.626817	5.58871	2.28764e-08	1.37963e-06	4.37664	2.92218	2.41243
RIC3	2.78984	1.6331	11.9058	29.1812	10.0393	10.6098	3.23631	1.2329	2.62497	0.0086657	0.0716361	2.4797	3.77307	2.23368
RNA45S5	15927.8	16686.5	31856.9	85060.6	51796.3	40265.2	1.7861	0.442109	4.03995	5.34637e-05	0.00134883	0.966488	2.38337	1.66773
RNASE7	152.392	108.145	699.513	850.815	295.422	420.757	2.24104	0.509096	4.40201	1.07255e-05	0.000334715	2.44597	2.72847	1.2024
RNF150	1.26328	1.6331	31.4586	4.71783	5.26963	8.36849	3.80178	1.64658	2.3089	0.0209491	0.13296	4.45299	1.71573	1.87531
RNF152	66.142	77.5509	156.922	180.18	118.151	119.289	1.08589	0.394713	2.7511	0.00593957	0.0556319	1.13162	1.33101	0.722205
RNF207	39.4272	36.7592	143.887	60.3932	67.2749	69.0483	1.24439	0.572587	2.17327	0.0297597	0.168257	1.91822	0.665737	0.821418
RNF208	23.3984	27.6944	52.6408	80.6388	40.2469	44.4239	1.20209	0.576167	2.08635	0.0369467	0.191819	1.04818	1.66347	0.660877
RNF222	2.78984	2.7662	13.5352	92.4487	6.06457	23.0209	4.02252	1.35221	2.97477	0.00293207	0.0333048	2.2846	5.05654	1.12636
RNF223	2.78984	0.5	5.3882	31.7119	32.2976	14.0375	4.18446	1.4267	2.93297	0.00335738	0.0368564	2.18971	4.74686	4.77326
RNF225	5.07967	10.6979	20.0528	62.0803	12.4241	21.567	2.10003	1.00134	2.09723	0.0359736	0.189033	1.44374	3.07407	0.753071
ROR1	117.282	152.336	267.722	584.248	361.402	296.098	1.59374	0.440903	3.61472	0.000300672	0.00565461	1.00212	2.12797	1.43499
RORA	76.0646	70.7523	231.875	299.966	214.339	178.099	1.76705	0.352796	5.0087	5.47982e-07	2.37343e-05	1.66027	2.03173	1.54682
RPL23AP87	4.31639	10.6979	18.4234	35.0862	17.9887	16.8025	1.78005	0.891151	1.99747	0.0457742	0.220286	1.43893	2.36829	1.40447
RPLP0P2	23.3984	10.6979	288.904	281.408	173.797	155.141	3.86612	0.51356	7.52807	5.14952e-14	8.55839e-12	4.19065	4.15272	3.45746
RPS14P3	48.5866	68.4861	442.067	326.96	211.954	219.111	2.49453	0.453351	5.50243	3.74591e-08	2.14161e-06	2.93801	2.50286	1.87749
RRAD	27.978	26.5613	152.034	41.8347	51.3761	59.4569	1.58602	0.711792	2.2282	0.0258672	0.153475	2.47951	0.617891	0.914286
RRAGD	10.4226	9.56481	138.999	51.114	60.1204	53.5442	3.10886	0.697558	4.45678	8.32011e-06	0.000268441	3.79924	2.35595	2.59009
RSPH3	103.543	117.209	200.916	352.267	203.209	194.929	1.19986	0.414671	2.89352	0.00380952	0.0403928	0.866937	1.67701	0.88331
RUNDC3A-AS1	8.89607	19.7627	52.6408	60.3932	82.3787	44.3143	2.26289	0.621897	3.63868	0.000274037	0.00525041	1.98917	2.18738	2.63526
S100A7	0.5	0.5	5.3882	124.504	2.88482	26.2554	8.00361	2.15832	3.70825	0.000208695	0.00420123	3.4298	7.96005	2.52848
S100A8	43.2436	74.1516	554.496	639.08	101.457	281.986	2.89224	0.72249	4.00316	6.25021e-05	0.0015297	3.29162	3.49644	0.841318
SAMD10	59.2725	68.4861	112.929	131.253	148.359	103.56	1.04911	0.377987	2.77552	0.00551142	0.0525866	0.825753	1.04269	1.21943
SATB1	136.364	143.271	383.409	609.555	521.185	358.257	1.85919	0.339249	5.48031	4.24571e-08	2.39656e-06	1.45578	2.12465	1.89869
SBK1	14.239	14.0972	59.1584	32.5555	23.5532	28.2207	1.45064	0.709554	2.04444	0.0409104	0.206022	2.06195	1.20027	0.733295
SBSN	43.2436	40.1585	598.49	5486.21	299.397	1293	5.69025	1.47086	3.86867	0.000109432	0.00247095	3.84416	7.04057	2.84489
SCAMP5	27.978	39.0254	85.2288	150.655	149.948	90.0671	1.97426	0.486819	4.05543	5.00414e-05	0.00127267	1.36699	2.18882	2.18204
SCD5	253.909	435.611	528.426	634.862	1467.16	663.494	1.35038	0.530617	2.54493	0.0109299	0.0845813	0.668026	0.932768	2.14128
SCEL	171.474	101.346	878.747	461.931	555.367	433.273	2.20936	0.434182	5.08856	3.60794e-07	1.65283e-05	2.73681	1.80903	2.0748
SCN2A	61.5623	48.0902	197.657	101.728	110.202	103.348	1.31003	0.484779	2.70232	0.00688567	0.0616647	1.86103	0.902748	1.01818
SCX	8.13279	10.6979	60.7878	70.516	33.0925	36.1454	2.61662	0.682184	3.83565	0.000125232	0.00273692	2.70421	2.91837	1.82693
SDCBP2-AS1	10.4226	6.1655	46.1232	15.6842	28.3229	20.8437	1.88252	0.843266	2.23242	0.0255873	0.152319	2.52449	0.968306	1.82096
SDPR	290.546	351.761	981.399	887.088	567.291	615.117	1.33906	0.357064	3.75019	0.000176698	0.00364208	1.61816	1.4724	0.827408
2022-09-03	5.84295	2.7662	36.3468	25.807	11.6291	15.9784	2.60323	0.994156	2.61853	0.00883094	0.0724157	3.17645	2.68239	1.53237
SERF2-C15ORF63	5.84295	0.5	57.529	22.4327	23.5532	21.4716	3.54904	1.11425	3.18515	0.00144677	0.0192417	5.07287	3.71418	3.7845
SERINC1	2558.25	2306.36	4461.8	6024.41	5599.25	4189.51	1.14072	0.265286	4.29996	1.70831e-05	0.000493271	0.877238	1.31043	1.20485
SERPINA3	0.5	2.7662	2.1294	21.5892	48.9913	14.6952	4.53694	1.69299	2.67984	0.00736581	0.0643911	0.856494	4.19828	5.3805
SERPINB13	129.494	255.448	543.09	1380.57	303.372	521.896	1.95259	0.648921	3.00898	0.00262124	0.0304349	1.57823	2.92424	0.738129
SERPINB7	1308	1288.84	2425.05	3022.15	2951.31	2198.57	1.1092	0.246997	4.49075	7.0972e-06	0.000232153	0.901299	1.21886	1.18464
SFRP1	1343.11	1927.9	11735.4	3652.3	7573.09	5245.87	2.22677	0.503081	4.42626	9.58797e-06	0.00030386	2.8665	1.1825	2.23458
SH3BP5L	566.09	661.098	1092.2	1136.78	1545.86	999.906	1.0382	0.299585	3.46547	0.000529312	0.00876646	0.836215	0.893938	1.33739
SHF	4.31639	12.9641	34.7174	96.6665	25.1431	34.2615	2.70662	0.90771	2.98181	0.00286545	0.0326863	2.21445	3.69181	1.74895
SHISA4	41.7171	48.0902	210.693	100.041	151.538	109.916	1.78618	0.478858	3.73009	0.000191412	0.00390835	2.23388	1.15933	1.75842
SHISA9	6.60623	2.7662	36.3468	329.491	147.564	104.055	5.30845	0.963102	5.51183	3.55131e-08	2.03851e-06	3.08789	6.26823	5.10933
SIPA1L2	52.403	62.8206	143.887	171.744	92.7129	104.214	1.24927	0.45275	2.7593	0.0057925	0.0545403	1.32642	1.58174	0.692328
SLAMF7	195.899	160.267	394.815	396.132	913.885	411.7	1.67744	0.482389	3.47736	0.000506374	0.00846481	1.15588	1.16069	2.36672
SLC12A6	280.623	312.103	486.061	509.17	834.391	483.97	1.04481	0.368274	2.83704	0.00455338	0.0457997	0.71581	0.78282	1.4954
SLC22A20	2.02656	1.6331	26.5704	18.2149	10.0393	11.1968	3.6953	1.24322	2.97237	0.00295513	0.0333895	3.86843	3.32372	2.46426
SLC25A42	31.0312	27.6944	91.7464	89.918	95.0977	66.5975	1.6642	0.426214	3.90461	9.43771e-05	0.00217796	1.646	1.61695	1.69775
SLC25A45	2.78984	1.6331	34.7174	8.09209	12.4241	11.4313	3.31256	1.27059	2.60711	0.00913091	0.0741102	4.02369	1.92262	2.54117
SLC29A3	11.1859	18.6296	83.5994	62.9239	41.0419	42.9761	2.11469	0.626276	3.37661	0.000733861	0.0113151	2.53385	2.12397	1.50746
SLC2A11	37.1374	50.3564	116.187	134.627	96.6876	86.4992	1.42332	0.42678	3.33501	0.000852949	0.0127656	1.42586	1.63837	1.16081
SLC2A12	38.6639	41.2916	197.657	209.704	278.729	152.709	2.53697	0.381942	6.64229	3.08844e-11	3.19878e-09	2.30651	2.39187	2.80237
SLC38A7	627.915	599.91	925.999	1725.59	1611.05	1097.59	1.21246	0.364682	3.3247	0.000885141	0.0130695	0.593352	1.49136	1.39227
SLC43A2	176.054	232.786	833.123	629.8	410.688	455.99	1.61322	0.405991	3.97354	7.08122e-05	0.00170678	2.04102	1.63738	1.02053
SLC44A5	32.5577	31.0937	62.4172	111.851	103.842	67.8523	1.56645	0.492589	3.18003	0.00147261	0.0195069	0.972132	1.81369	1.70651
SLC46A1	198.953	281.509	419.256	658.482	529.134	416.967	1.16317	0.355748	3.26965	0.0010768	0.0152685	0.825028	1.47634	1.16083
SLC5A1	5.84295	2.7662	52.6408	161.621	138.819	71.8381	4.89503	0.798842	6.12766	8.91789e-10	6.7086e-08	3.71081	5.32917	5.10976
SLC7A5P2	11.1859	3.8993	33.088	33.3991	29.1178	21.638	2.10555	0.780012	2.69939	0.00694677	0.0621341	2.32482	2.33832	2.14042
SLITRK6	340.922	221.455	1198.11	2067.24	784.31	921.907	2.26393	0.479519	4.72126	2.34383e-06	8.72407e-05	2.12446	2.9114	1.5132
SMIM5	1.26328	1.6331	15.1646	82.3259	13.219	22.2212	5.30619	1.45854	3.63803	0.000274733	0.0052567	3.40024	5.84088	3.20215
SNCG	15.7656	33.3599	98.264	337.926	116.561	119.875	2.95043	0.695641	4.24131	2.22222e-05	0.000620355	2.09922	3.88119	2.34557
SNRK	1356.85	732.483	2640.13	1840.32	1877.35	1688.93	1.01944	0.382387	2.66598	0.0076764	0.0662953	1.40505	0.884392	0.913135
SNRK-AS1	0.5	2.7662	8.647	12.3099	10.8342	6.51147	3.32431	1.54981	2.14498	0.0319542	0.174855	2.87825	3.3878	3.20357
SNX32	1.26328	6.1655	46.1232	17.3713	6.85951	15.0566	2.87921	1.27008	2.26695	0.023393	0.143624	4.04672	2.63794	1.29741
SORCS2	5.84295	15.2303	37.9762	61.2368	41.8368	31.9246	2.25818	0.715074	3.15797	0.00158873	0.0207376	2.00924	2.69854	2.14892
SORT1	43.2436	49.2233	173.216	361.546	228.647	170.675	2.48043	0.459152	5.4022	6.58281e-08	3.53715e-06	1.90859	2.97019	2.30914
SOWAHB	2.78984	1.6331	18.4234	59.5496	211.159	58.2109	5.76682	1.20501	4.7857	1.70396e-06	6.60017e-05	3.10957	4.80212	6.62829
SPATA18	273.754	221.455	751.653	403.725	643.605	458.338	1.27458	0.380906	3.34617	0.000819372	0.0123537	1.61012	0.713426	1.38623
SPATA7	54.6928	53.7557	148.775	102.571	111.791	93.8174	1.15741	0.404834	2.85898	0.00425005	0.0436331	1.45618	0.919673	1.04385
SPINK5	38.6639	50.3564	111.299	957.948	79.9939	247.152	3.12267	0.947957	3.29411	0.00098735	0.0142981	1.33479	4.44029	0.858307
SPINK6	5.07967	3.8993	41.235	48.5833	13.219	21.9033	3.06187	0.950094	3.22271	0.00126986	0.0173519	3.21182	3.44841	1.57057
SPINT1	3210.85	3019.08	6366.57	5903.78	7646.22	5228.8	1.09185	0.251528	4.34086	1.41927e-05	0.000419125	1.03198	0.923105	1.29621
SPNS1	979.024	838.995	1691.82	2959.73	2095.96	1712.6	1.30777	0.341822	3.82589	0.000130302	0.00282183	0.900499	1.70739	1.20954
SPNS2	6.60623	15.2303	20.0528	839.848	107.022	197.252	4.95623	1.6633	2.97975	0.00288479	0.0328283	0.999381	6.38763	3.41541
SPRR1A	112.702	118.342	1085.68	6166.97	203.209	1536.88	4.43324	1.46801	3.0199	0.00252862	0.0296485	3.23279	5.73875	0.815226
SPRR1B	487.472	559.119	1577.76	21804.2	1599.92	5205.18	3.9935	1.50889	2.64665	0.00812928	0.0686713	1.59557	5.38422	1.61569
SPRR2E	9.65935	1.6331	16.794	299.966	77.6091	80.6323	4.62726	1.15781	3.99657	6.42674e-05	0.00155825	2.0801	6.23889	4.28838
SPRR2G	5.07967	3.8993	8.647	386.853	118.151	104.026	5.41156	1.19445	4.53061	5.88148e-06	0.000198264	0.958224	6.44167	4.73051
SPRY3	10.4226	11.831	21.6822	27.4941	37.8621	21.3584	1.44276	0.708978	2.03499	0.0418522	0.208794	0.965365	1.30798	1.76961
ST20-AS1	44.0069	35.6261	64.0466	113.538	95.0977	69.963	1.20548	0.481103	2.50566	0.0122222	0.0912231	0.693789	1.51977	1.26408
ST8SIA1	10.4226	14.0972	104.782	110.164	76.8141	62.7558	3.05643	0.530263	5.764	8.21439e-09	5.31259e-07	3.11175	3.18401	2.66381
STAG3L5P-PVRIG2P-PILRB	152.392	204.458	466.508	330.334	273.959	285.03	1.00084	0.381075	2.62635	0.00863048	0.0714276	1.4021	0.904128	0.634161
STRC	1.26328	0.5	8.647	19.902	5.26963	6.61639	4.58314	1.86833	2.45307	0.0141643	0.100973	3.44361	4.64626	2.72912
STX16-NPEPL1	0.5	7.29861	31.4586	26.6505	9.24433	14.5304	2.7575	1.33577	2.06434	0.0389851	0.199647	4.04157	3.80228	2.27476
STX3	759.199	742.681	2051.91	2710.03	2611.08	1774.48	1.71175	0.263847	6.48767	8.71751e-11	7.88604e-09	1.45029	1.85163	1.79796
SUGCT	598.911	409.549	1737.44	828.882	978.275	910.111	1.22692	0.427644	2.86902	0.00411743	0.0425835	1.8107	0.742977	0.98205
SULF1	28.7413	23.162	116.187	50.2704	65.685	56.3092	1.57549	0.582468	2.70486	0.00683335	0.0612927	2.17094	0.962266	1.34812
SULF2	6656.29	7775.84	18269.3	12279.4	12872.1	11570.1	1.00412	0.301792	3.32718	0.000877301	0.0129941	1.34449	0.771315	0.839323
SULT2B1	31.7944	25.4282	468.138	1313.09	129.28	393.046	4.49815	0.804971	5.58796	2.29747e-08	1.37974e-06	4.04126	5.52922	2.18483
SVIL	1436.99	1649.16	2910.61	3834.51	6805.97	3326.95	1.5503	0.422221	3.67178	0.000240863	0.00472892	0.918929	1.31665	2.14441
SYT8	223.377	347.229	1401.78	662.699	572.856	641.089	1.62479	0.488176	3.32829	0.000873811	0.0129655	2.33151	1.25067	1.04049
SYTL5	2.02656	3.8993	28.1998	13.9971	29.9127	15.1071	3.3076	1.03385	3.1993	0.0013776	0.0185755	3.32649	2.31593	3.41156
TACSTD2	5924.31	7933.34	13184	22681.5	18924.8	13729.1	1.39851	0.343151	4.07548	4.59189e-05	0.00118256	0.943426	1.72615	1.46492
TAF1A-AS1	5.84295	1.6331	20.0528	11.4664	17.9887	10.8968	2.22985	1.07689	2.07064	0.0383921	0.197033	2.69858	1.89218	2.54186
TAGLN	75.3013	256.581	233.504	539.539	688.122	358.109	1.5619	0.635555	2.45754	0.0139891	0.100274	0.748368	1.95665	2.30758
TBC1D17	542.428	526.259	1137.82	1357.8	889.242	890.209	1.07873	0.303622	3.55286	0.00038107	0.00677442	1.0906	1.34559	0.734973
TBC1D3C	0.5	11.831	83.5994	61.2368	28.3229	36.598	3.3935	1.1364	2.98619	0.00282473	0.032325	5.10317	4.65408	3.54164
TBC1D3L	60.0358	60.5543	158.552	192.833	119.741	117.843	1.38798	0.405296	3.42461	0.000615689	0.00985217	1.39486	1.67725	0.989817
TBKBP1	462.284	458.273	1056.35	1038.93	1089.57	820.581	1.20657	0.23119	5.21894	1.79945e-07	8.7572e-06	1.19853	1.17453	1.24319
TCAF2	3.55312	6.1655	13.5352	30.0248	12.4241	12.6405	2.09835	1.0056	2.08666	0.0369189	0.191819	1.53199	2.68143	1.40842
TCHH	6.60623	8.43171	23.3116	22.4327	41.0419	19.8648	2.0403	0.785868	2.59624	0.00942499	0.0758083	1.64315	1.58771	2.4592
TCN2	39.4272	45.824	91.7464	81.4823	200.03	91.2019	1.56438	0.563159	2.77787	0.00547167	0.0523398	1.11	0.938839	2.23449
TCONS_00029157	34.0843	25.4282	62.4172	68.8289	78.404	53.3325	1.24115	0.475656	2.60934	0.00907177	0.0738399	1.08418	1.22525	1.41316
TCP11L2	21.1085	31.0937	52.6408	87.3873	67.2749	51.401	1.44245	0.531164	2.71563	0.00661492	0.0599056	1.03896	1.7702	1.39284
TEAD3	669.896	764.21	1185.07	1931.42	1435.36	1196.69	1.08317	0.323394	3.34938	0.00080992	0.012237	0.727952	1.43264	1.00439
TEKT4P2	15.7656	27.6944	70.5642	48.5833	39.452	39.9119	1.30596	0.604738	2.15955	0.0308074	0.171268	1.75575	1.21727	0.916912
TG	2.78984	7.29861	73.823	47.7397	42.6318	34.3566	3.63868	0.780507	4.66194	3.13245e-06	0.000112493	4.0321	3.40322	3.23996
TGM1	86.7505	74.1516	699.513	559.784	182.541	320.048	2.58278	0.578857	4.46185	8.12534e-06	0.00026275	3.1246	2.80312	1.18647
THAP8	36.3741	29.9606	90.117	73.8903	88.7382	63.316	1.34872	0.441797	3.05279	0.00226721	0.0272057	1.44881	1.16239	1.42657
THNSL2	86.7505	97.9467	285.645	148.968	207.979	164.958	1.21395	0.41941	2.89442	0.00379855	0.0403064	1.63172	0.692493	1.17393
TIAM1	260.015	274.71	554.496	663.543	491.772	448.407	1.09425	0.290044	3.77271	0.000161481	0.0033942	1.05292	1.31194	0.879737
TICAM1	1039.32	871.855	1581.02	2281.5	2262.9	1606.82	1.09614	0.302247	3.62664	0.000287134	0.00543578	0.731952	1.26108	1.24927
TIGD6	106.596	84.3495	173.216	242.603	182.541	157.361	1.06586	0.36758	2.89966	0.00373565	0.0399354	0.869275	1.3553	0.94492
TINCR	21.1085	59.4212	468.138	456.869	138.819	228.371	3.16544	0.666134	4.75196	2.01457e-06	7.65805e-05	3.72446	3.68931	1.97073
TM4SF19	21.1085	32.2268	96.6346	43.5219	74.4293	53.0842	1.44127	0.585576	2.46129	0.0138438	0.0996319	1.8895	0.738696	1.51283
TMC4	155.446	179.53	908.076	930.953	429.767	520.254	2.17817	0.43207	5.04124	4.6253e-07	2.05309e-05	2.4425	2.47839	1.36324
TMC7	105.069	75.2847	332.898	177.649	257.265	189.133	1.50115	0.424988	3.53221	0.000412106	0.00719197	1.90419	0.998145	1.53237
TMEM184A	31.7944	40.1585	65.676	141.376	56.9407	66.689	1.31162	0.595185	2.20373	0.0275437	0.159816	0.878126	1.98422	0.672219
TMEM185A	296.652	351.761	717.436	625.582	696.866	537.16	1.07067	0.265035	4.03975	5.35076e-05	0.00134883	1.15117	0.953515	1.1092
TMEM187	64.6154	73.0185	215.581	172.587	121.331	128.927	1.30528	0.419158	3.11404	0.00184543	0.0232804	1.65009	1.32919	0.820803
TMEM189	982.84	896.783	1833.57	2257.04	1952.87	1584.12	1.10049	0.24854	4.4278	9.51988e-06	0.000302373	0.96573	1.2655	1.05667
TMEM189-UBE2V1	652.34	703.023	1941.12	1739.93	1470.34	1300.85	1.34156	0.263959	5.08246	3.72578e-07	1.68521e-05	1.51922	1.36136	1.11848
TMEM198	18.8187	25.4282	36.3468	41.8347	79.9939	39.9845	1.29118	0.633844	2.03706	0.0416444	0.207974	0.73253	0.935403	1.87059
TMEM204	116.518	116.076	199.287	326.96	216.723	194.613	1.09724	0.380748	2.88179	0.00395418	0.0413956	0.777031	1.4913	0.898039
TMEM255A	0.5	0.5	29.8292	2.18713	2.08988	6.52124	5.95934	2.35483	2.53069	0.011384	0.086737	5.89865	2.12904	2.06342
TMEM255B	33.321	25.4282	130.852	54.4882	126.1	73.538	1.82784	0.575408	3.17659	0.00149017	0.0196849	2.16843	0.904514	2.11507
TMEM38A	16.5289	14.0972	68.9348	57.8625	52.171	41.4189	1.98251	0.539342	3.67579	0.000237113	0.00467456	2.17503	1.92243	1.77305
TMEM45B	21.8718	20.8958	218.84	428.188	52.966	148.052	3.4781	0.788429	4.41143	1.02691e-05	0.000322585	3.35566	4.32403	1.30892
TMEM51-AS1	21.8718	34.493	90.117	82.3259	71.2496	59.5115	1.5553	0.483372	3.21761	0.00129266	0.0176297	1.71411	1.58366	1.37519
TMEM59L	0.5	0.5	23.3116	5.5614	3.67976	6.21055	5.88698	2.11356	2.78534	0.00534713	0.0513274	5.54298	3.47545	2.87961
TMEM79	114.229	161.4	209.063	620.521	218.313	264.205	1.34881	0.575561	2.34347	0.0191054	0.124868	0.622656	2.1922	0.685116
TMEM86A	54.6928	42.4247	215.581	343.831	149.948	160.796	2.29155	0.489715	4.67935	2.87787e-06	0.000104135	2.16203	2.8355	1.63827
TMEM9B-AS1	13.4757	9.56481	77.0818	26.6505	30.7077	30.9961	1.97549	0.774027	2.55222	0.0107038	0.0832787	2.7633	1.23108	1.43551
TMPRSS11E	9.65935	8.43171	16.794	509.17	182.541	144.819	4.78471	1.05372	4.54079	5.60439e-06	0.000189819	0.895999	5.81813	4.3382
TMPRSS11F	4.31639	2.7662	11.9058	94.9794	37.8621	29.866	3.95664	1.08341	3.65204	0.000260164	0.00501825	1.78473	4.78068	3.45382
TMPRSS13	3.55312	6.1655	33.088	142.219	52.966	47.0983	4.15841	0.898401	4.62868	3.68005e-06	0.000127978	2.82158	4.92532	3.50034
TNFAIP2	20.3453	32.2268	57.529	68.8289	173.002	69.8863	1.96143	0.665225	2.94851	0.00319307	0.035544	1.16781	1.42654	2.75624
TNFRSF10C	28.7413	22.0289	404.591	244.291	163.462	172.123	3.42756	0.524576	6.53395	6.40555e-11	5.9451e-09	4.00713	3.27926	2.69962
TNFRSF10D	353.898	258.847	702.771	762.24	983.044	611.66	1.41374	0.322372	4.38544	1.1575e-05	0.000352004	1.21534	1.33253	1.69954
TNNT2	0.5	2.7662	16.794	19.902	4.47469	8.38738	3.68693	1.60377	2.29892	0.0215097	0.135495	3.83592	4.08089	1.92784
TNRC6C-AS1	21.1085	36.7592	148.775	115.225	83.9686	80.6673	2.03117	0.514546	3.9475	7.89722e-05	0.00187812	2.4171	2.04842	1.59188
TOB1-AS1	2.02656	0.5	13.5352	14.8406	10.8342	7.84732	3.86577	1.47585	2.61935	0.0088097	0.0723245	3.74913	3.88196	3.42801
TOM1	270.701	264.513	536.573	668.604	809.748	509.528	1.33118	0.311384	4.27504	1.91107e-05	0.000541961	1.00376	1.32114	1.59746
TP53INP2	116.518	88.8819	287.274	775.737	1045.05	462.192	2.78044	0.55479	5.01169	5.39538e-07	2.35829e-05	1.49717	2.93031	3.36024
TP53TG1	179.107	176.131	464.879	376.73	285.883	296.046	1.07954	0.346237	3.1179	0.00182142	0.0230181	1.38812	1.0848	0.68669
TPRG1L	999.632	1099.61	2389.2	1654.73	2562.59	1740.65	1.06941	0.308522	3.46623	0.000527817	0.00875185	1.1883	0.658369	1.28937
TPRXL	5.07967	9.56481	26.5704	81.4823	32.2976	30.499	2.80061	0.845202	3.31355	0.000921212	0.0134976	1.93051	3.54718	2.21212
TRABD2B	11.1859	24.2951	73.823	27.4941	134.05	53.6696	2.19376	0.800997	2.73879	0.00616656	0.0573016	2.1629	0.737949	3.02352
TRAPPC6A	34.0843	52.6226	287.274	116.069	94.3028	116.371	1.94602	0.614884	3.16486	0.00155158	0.0203037	2.76196	1.45451	1.15491
TSC22D2	727.905	767.609	1458.81	2308.5	2435.4	1539.14	1.46894	0.331634	4.42941	9.44894e-06	0.000301415	0.964662	1.62682	1.70402
TSPAN10	22.6351	27.6944	70.5642	65.4546	79.9939	52.7684	1.5448	0.474819	3.25345	0.00114012	0.0160084	1.49486	1.38642	1.67581
TSPYL5	106.596	146.67	212.322	454.339	886.857	360.857	2.04011	0.593804	3.43566	0.000591108	0.00955245	0.763892	1.86141	2.82634
TTC3P1	1.26328	5.0324	42.8644	52.8011	26.733	25.2388	4.04328	0.967569	4.17881	2.93043e-05	0.000794775	4.0875	4.38829	3.40634
TTC9	35.6108	58.2881	86.8582	551.349	304.167	206.754	2.763	0.715917	3.85938	0.000113674	0.00254662	0.930903	3.59713	2.73903
TUSC2	482.129	478.669	888.523	1542.54	839.955	845.863	1.18401	0.376966	3.1409	0.00168428	0.0216682	0.887186	1.68301	0.80609
TXNIP	1362.95	788.005	7477.82	1782.11	3220	2925.68	1.95141	0.595759	3.2755	0.00105474	0.0150905	2.85111	0.782081	1.63556
ULBP3	33.321	42.4247	85.2288	94.9794	107.817	72.2541	1.36623	0.428406	3.1891	0.00142718	0.0190463	1.18067	1.33695	1.51984
ULK1	530.979	568.184	952.07	1126.66	1892.45	1013.57	1.27018	0.386745	3.28429	0.00102241	0.0146867	0.793561	1.03648	1.78468
UPK3BL	135.6	124.008	487.691	440.842	432.152	323.558	1.80543	0.278777	6.47624	9.4038e-11	8.40053e-09	1.91107	1.76536	1.73664
VAT1	4844.27	5144.78	11440.5	8194.06	12746.5	8473.53	1.11185	0.29889	3.71993	0.00019928	0.0040459	1.19639	0.714884	1.35234
VGLL3	71.4849	79.8171	217.21	616.303	1025.18	401.498	3.04512	0.611956	4.97605	6.48952e-07	2.71212e-05	1.52385	3.0284	3.76256
VPS18	1014.13	807.268	2128.5	1567	2022.82	1507.45	1.06484	0.289369	3.67988	0.000233341	0.00461293	1.23415	0.792323	1.16069
VSTM2L	22.6351	41.2916	103.152	98.3537	60.1204	64.6106	1.47143	0.541913	2.71525	0.00662252	0.0599056	1.7545	1.68577	0.97565
WBP1L	849.266	834.462	1450.67	1786.33	1987.85	1381.21	1.05005	0.270148	3.88695	0.000101511	0.00232158	0.785112	1.08539	1.2396
WDR37	653.103	631.637	1377.34	1825.13	1613.43	1219.63	1.32271	0.26352	5.01941	5.18302e-07	2.27242e-05	1.10061	1.50673	1.32886
WDR45	416.487	324.567	943.923	979.88	770.001	686.471	1.27583	0.290393	4.39346	1.11559e-05	0.000342171	1.36027	1.41421	1.06647
WDR63	30.2679	41.2916	116.187	89.918	54.5558	65.9441	1.28891	0.536735	2.4014	0.0163326	0.111375	1.71656	1.34679	0.625915
WDR81	845.45	746.08	1809.13	1763.55	2145.24	1461.39	1.2604	0.253227	4.97734	6.44647e-07	2.70203e-05	1.1877	1.15089	1.43355
WEE2-AS1	2.02656	1.6331	16.794	12.3099	3.67976	6.78867	2.92591	1.45211	2.01493	0.0439117	0.215311	3.20655	2.75843	1.01629
WFDC2	5.07967	1.6331	8.647	11.4664	31.5026	11.1657	2.50945	1.2026	2.08669	0.0369163	0.191819	1.58602	1.99316	3.45122
XKRX	1.26328	1.6331	3.7588	24.1199	4.47469	6.54994	3.48683	1.69823	2.05322	0.0400511	0.203574	1.38788	4.06976	1.6394
YOD1	328.71	434.478	653.889	830.569	799.413	608.912	1.00068	0.296599	3.37383	0.00074131	0.0114053	0.790998	1.13605	1.08089
YPEL2	34.0843	44.6909	147.146	120.286	204.799	109.701	2.02212	0.448452	4.50912	6.50983e-06	0.000216888	1.91463	1.62386	2.39159
YPEL3	214.218	240.717	851.047	735.246	587.165	525.179	1.67287	0.306536	5.45735	4.83284e-08	2.65676e-06	1.90603	1.69502	1.37056
ZBTB20	12.7125	10.6979	98.264	65.4546	60.9153	49.1089	2.70997	0.57299	4.72952	2.25055e-06	8.39873e-05	3.07488	2.48871	2.38502
ZBTB34	110.412	148.936	248.169	461.931	510.851	295.56	1.66026	0.432383	3.83979	0.000123142	0.00270779	0.952525	1.84888	1.9941
ZBTB47	377.56	483.201	758.171	1817.54	975.095	881.814	1.46219	0.44783	3.26506	0.0010944	0.0155028	0.827859	2.08925	1.19088
ZBTB7B	1089.7	1059.95	2148.05	2985.88	2077.68	1871.75	1.16187	0.291703	3.98307	6.80295e-05	0.00164248	0.999064	1.47419	0.951008
ZBTB7C	6.60623	7.29861	52.6408	111.851	11.6291	37.5051	3.17751	0.998257	3.18306	0.00145729	0.0193579	2.92239	4.00971	0.743949
ZDHHC11	3.55312	3.8993	33.088	53.6447	10.8342	20.5039	3.31575	1.03931	3.19035	0.00142103	0.0189918	3.15209	3.84921	1.54137
ZEB1	7.36951	8.43171	13.5352	24.9634	150.743	40.5087	3.09226	1.07934	2.86495	0.00417076	0.0430416	0.779948	1.66305	4.25725
ZER1	832.474	879.786	1610.35	2244.39	2141.27	1541.15	1.22465	0.279306	4.38462	1.1619e-05	0.000352591	0.912021	1.39097	1.32312
ZFHX2	19.582	18.6296	67.3054	152.342	103.047	71.6812	2.53107	0.557269	4.54192	5.57432e-06	0.000189249	1.81716	2.99568	2.43167
ZFYVE1	311.918	307.57	613.154	918.3	1122.95	654.279	1.51761	0.357569	4.24424	2.19338e-05	0.000613501	0.985209	1.56792	1.85819
ZHX1-C8orf76	15.0023	20.8958	37.9762	38.4605	41.8368	30.3343	1.17245	0.579732	2.02241	0.0431343	0.212739	1.1009	1.11918	1.24057
ZMAT3	646.997	698.49	2306.1	3144.47	1599.92	1678.7	1.80559	0.366824	4.92223	8.55624e-07	3.50413e-05	1.77838	2.22575	1.25093
ZNF135	38.6639	39.0254	132.481	86.5437	91.123	77.0675	1.41432	0.446373	3.16847	0.00153244	0.020113	1.77002	1.15573	1.23011
ZNF302	138.653	107.011	205.804	315.994	312.116	215.416	1.18269	0.373032	3.17049	0.00152184	0.0199924	0.756649	1.37527	1.35746
ZNF350	63.0889	53.7557	132.481	147.281	149.948	108.811	1.29936	0.361509	3.59425	0.000325326	0.00599213	1.18582	1.33859	1.36449
ZNF416	85.9872	75.2847	148.775	182.71	208.774	139.806	1.16656	0.361859	3.2238	0.00126503	0.0173025	0.886825	1.18325	1.37563
ZNF432	57.7459	71.8854	192.769	260.318	114.176	138.879	1.55461	0.483351	3.21633	0.00129842	0.0176915	1.58109	2.0145	0.825482
ZNF433	18.8187	27.6944	98.264	91.6051	65.685	59.9134	1.90469	0.50543	3.76845	0.000164267	0.00343256	2.10578	2.00455	1.52468
ZNF44	53.1662	54.8888	143.887	100.884	143.589	98.7831	1.26594	0.404026	3.1333	0.00172853	0.0220982	1.41335	0.901119	1.41036
ZNF467	7.36951	23.162	65.676	28.3377	86.3534	41.6797	2.03857	0.790114	2.58009	0.00987742	0.0787823	2.32967	1.11702	2.72455
ZNF497	5.84295	12.9641	42.8644	42.6783	14.014	23.1727	1.89277	0.871756	2.17121	0.0299152	0.168805	2.30013	2.29386	0.687218
ZNF521	1.26328	1.6331	7.0176	4.71783	20.3735	6.50106	3.47422	1.59907	2.17265	0.0298067	0.16839	2.28858	1.71573	3.82623
ZNF577	23.3984	28.8275	64.0466	67.1417	56.1457	47.412	1.28027	0.486014	2.63421	0.00843326	0.0704069	1.30219	1.37028	1.11225
ZNF582-AS1	23.3984	12.9641	33.088	60.3932	51.3761	35.744	1.42787	0.630546	2.2645	0.0235437	0.143992	0.925843	1.79392	1.56063
ZNF605	126.441	150.069	389.927	355.641	262.83	256.482	1.28422	0.342415	3.75047	0.000176503	0.00364208	1.50116	1.36838	0.932082
ZNF608	73.7748	120.609	417.626	229.95	430.562	254.004	1.89631	0.44788	4.23397	2.29605e-05	0.000633541	2.14645	1.28555	2.19045
ZNF610	15.7656	14.0972	78.7112	61.2368	81.5838	49.7789	2.33712	0.520288	4.49197	7.05669e-06	0.000232153	2.40047	2.0383	2.45219
ZNF626	76.8279	96.8136	197.657	130.409	198.44	139.53	1.02062	0.396128	2.57649	0.00998097	0.0793426	1.19651	0.596554	1.20221
ZNF667	71.4849	90.015	176.475	193.677	138.819	133.594	1.07896	0.374577	2.88047	0.00397084	0.0414272	1.13749	1.27168	0.791235
ZNF69	4.31639	11.831	29.8292	13.9971	35.4773	18.5902	1.80806	0.902437	2.00353	0.0451202	0.2183	2.06149	0.969888	2.31166
ZNF750	82.1708	130.807	442.067	1009.41	382.866	408.963	2.5317	0.526759	4.80618	1.53839e-06	6.02418e-05	2.0922	3.28337	1.88477
ZNF763	8.13279	5.0324	36.3468	22.4327	22.7583	18.4406	2.09067	0.801474	2.60853	0.00909314	0.0739296	2.50626	1.81003	1.83082
ZNF821	47.8233	62.8206	130.852	105.102	142.794	97.3784	1.20365	0.404709	2.97412	0.00293832	0.0333048	1.25539	0.939246	1.38139
ZNF841	84.4607	80.9502	223.728	225.732	187.311	159.936	1.36219	0.328578	4.1457	3.38776e-05	0.000900024	1.43602	1.44888	1.1797
ZNF844	2.78984	9.56481	91.7464	35.9298	57.7356	39.0533	3.48835	0.824854	4.22905	2.34683e-05	0.000646304	4.15062	2.79815	3.48243
ZSCAN18	269.174	325.7	769.577	721.749	696.071	555.954	1.29637	0.263083	4.92762	8.32358e-07	3.43841e-05	1.37802	1.28546	1.23319
ZSWIM4	204.295	199.926	811.941	731.872	1839.19	756.946	2.48378	0.478695	5.18863	2.11843e-07	9.99298e-06	2.00631	1.85653	3.18594
AASS	349.318	377.823	125.964	190.302	184.131	245.008	-1.11792	0.338473	-3.30282	0.000957163	0.0139315	-1.52812	-0.932832	-0.980394
ABI3BP	27.2148	36.7592	5.3882	2.18713	8.44939	15.4997	-2.69357	0.943175	-2.85586	0.00429209	0.0438819	-2.55337	-3.85414	-1.90433
ACSS1	108.122	179.53	62.4172	46.8961	78.404	94.5739	-1.20266	0.472111	-2.54742	0.0108524	0.0841176	-1.15843	-1.5709	-0.829445
ADAMTS1	5573.96	7093.71	1872.68	1144.38	3871.06	3910.66	-1.46386	0.519329	-2.81875	0.00482108	0.047654	-1.74752	-2.45806	-0.699894
ADAMTS4	55.4561	48.0902	0.5	3.87426	12.4241	23.5689	-3.23694	1.04163	-3.10758	0.00188627	0.0235874	-6.69047	-3.73655	-2.05541
ADAMTS6	420.303	318.901	23.3116	78.1081	120.536	191.732	-2.31356	0.630526	-3.66926	0.000243257	0.00476284	-3.97315	-2.22873	-1.60281
ADAMTSL1	72.2482	74.1516	0.5	2.18713	6.85951	30.6893	-4.59374	0.913685	-5.02771	4.96372e-07	2.18297e-05	-7.19365	-5.06461	-3.41554
ADK	2067.46	1941.5	1110.12	930.953	653.94	1340.3	-1.16012	0.326688	-3.55116	0.000383544	0.00680147	-0.851799	-1.10574	-1.61529
ADORA2B	634.785	706.422	417.626	308.402	262.83	465.513	-1.03047	0.328115	-3.14058	0.00168612	0.0216725	-0.681186	-1.11859	-1.34927
AIF1L	105.832	94.5474	52.6408	38.4605	29.1178	63.6198	-1.35606	0.477594	-2.83935	0.00452059	0.045534	-0.926193	-1.379	-1.78047
AIM1	5570.15	6182.7	3599.84	1724.75	2837.64	3982.51	-1.11159	0.378323	-2.9382	0.00330122	0.0365298	-0.705041	-1.76659	-1.04829
AKAP7	87.5138	79.8171	47.7526	13.9971	25.1431	50.3447	-1.58196	0.644532	-2.45443	0.0141109	0.100755	-0.807525	-2.57798	-1.73294
ALDH1L2	302.758	544.388	90.117	66.2982	129.28	226.068	-2.15516	0.463721	-4.64753	3.3594e-06	0.000118558	-2.17153	-2.61436	-1.6509
ANKRD28	1208.01	1157.4	508.873	445.059	653.94	794.155	-1.14185	0.296506	-3.85103	0.000117623	0.00260649	-1.21638	-1.40969	-0.854526
ANLN	4250.44	3858.71	697.883	542.069	670.633	2003.45	-2.67291	0.259224	-10.3112	6.27153e-25	4.97994e-22	-2.53681	-2.90132	-2.59427
ANO1	2860.51	2400.41	838.012	1610.87	218.313	1585.12	-1.5655	0.683279	-2.29116	0.021954	0.137634	-1.64473	-0.701937	-3.5853
ANP32E	1626.28	1670.69	591.972	743.682	872.548	1100.54	-1.16156	0.288817	-4.02179	5.77584e-05	0.00144073	-1.47741	-1.14825	-0.917706
ANPEP	1976.63	2485.39	834.753	440.842	1373.36	1421.69	-1.33736	0.492235	-2.71691	0.00658946	0.0597609	-1.40884	-2.32993	-0.690548
APLN	153.156	300.772	60.7878	29.1812	21.9633	112.672	-2.65031	0.592163	-4.47565	7.61807e-06	0.000247466	-1.81998	-2.87872	-3.28866
APOBEC3G	172.238	184.062	44.4938	36.7733	42.6318	95.5398	-2.12853	0.381092	-5.58533	2.33254e-08	1.38912e-06	-2.00062	-2.27557	-2.0623
AREG	20439.6	18451.9	11988	7571.51	7928.42	13275.4	-1.0859	0.317768	-3.41726	0.000632547	0.0100567	-0.695978	-1.35892	-1.29246
ARG2	327.183	196.526	85.2288	68.8289	161.873	167.428	-1.31484	0.515416	-2.55103	0.0107404	0.0833858	-1.573	-1.88133	-0.647553
ARHGAP11A	1756.04	2016.29	300.31	262.005	277.934	922.015	-2.75593	0.252245	-10.9256	8.69821e-28	1.03603e-24	-2.64749	-2.84434	-2.7592
ARHGAP11B	38.6639	59.4212	10.2764	7.24853	10.8342	24.7889	-2.44289	0.689171	-3.54468	0.000393089	0.00694686	-2.22165	-2.72522	-2.14539
ARHGAP19	480.602	623.706	205.804	121.13	325.63	350.874	-1.34434	0.478097	-2.81185	0.00492568	0.04842	-1.41158	-2.1763	-0.749621
ARHGAP29	7459.26	7425.71	2501.63	2275.6	4373.46	4806.63	-1.28669	0.374529	-3.43549	0.000591473	0.00955245	-1.57291	-1.70954	-0.767006
ARHGAP33	63.0889	61.6874	24.941	34.2426	30.7077	42.4335	-1.05787	0.495754	-2.13385	0.0328548	0.178214	-1.32266	-0.865387	-1.02258
ARHGEF39	90.5669	79.8171	24.941	21.5892	10.8342	45.0497	-2.21612	0.585025	-3.78807	0.000151823	0.00320532	-1.76932	-1.97753	-2.97225
ARNTL2	2745.25	2003.82	495.838	587.622	1312.94	1428.6	-1.57102	0.486756	-3.22753	0.00124863	0.0171109	-2.24191	-1.99689	-0.837041
ARTN	1511.03	1169.86	575.678	716.688	385.25	871.201	-1.26275	0.369209	-3.42016	0.000625853	0.00996138	-1.2076	-0.891517	-1.78707
ASF1B	837.817	698.49	142.258	103.415	100.662	376.028	-2.75196	0.32282	-8.52477	1.53119e-17	4.37706e-15	-2.42693	-2.88699	-2.92591
ASNS	1675.9	1576.64	313.345	172.587	586.37	864.469	-2.18631	0.515853	-4.23825	2.25273e-05	0.000624468	-2.37507	-3.2355	-1.47101
ASPM	1396.54	1470.13	266.092	254.413	254.88	727.911	-2.47471	0.24072	-10.2804	8.63292e-25	6.49423e-22	-2.4289	-2.49365	-2.49101
ATAD2	1274.41	1164.19	383.409	186.085	357.428	672.606	-1.98538	0.397928	-4.98929	6.06005e-07	2.56261e-05	-1.66763	-2.71055	-1.76886
ATAD5	234.827	256.581	103.152	67.1417	51.3761	142.115	-1.75861	0.429912	-4.09064	4.30185e-05	0.00111793	-1.25073	-1.87022	-2.25634
AUNIP	171.474	167.066	49.382	51.114	56.1457	98.5364	-1.70196	0.365435	-4.65736	3.20294e-06	0.000114164	-1.77715	-1.72742	-1.59196
AURKA	1273.65	1098.47	140.628	349.736	339.939	639.986	-2.09589	0.453417	-4.62244	3.79254e-06	0.000131534	-3.07228	-1.7579	-1.79889
AURKB	921.778	783.473	111.299	89.0744	124.51	405.527	-2.9842	0.313334	-9.52401	1.66627e-21	7.93869e-19	-2.93271	-3.25407	-2.77088
AXL	3566.54	4234.9	1229.07	2394.54	1530.76	2590.66	-1.18231	0.372072	-3.17763	0.00148486	0.0196328	-1.66086	-0.698677	-1.34418
B3GALNT1	215.745	208.991	78.7112	37.6169	131.665	134.046	-1.36466	0.571273	-2.38881	0.0169032	0.114069	-1.43174	-2.49693	-0.689511
B4GALT6	212.692	170.465	91.7464	47.7397	122.126	128.454	-1.1418	0.504132	-2.26487	0.0235204	0.143911	-1.0534	-1.99586	-0.640754
BARD1	383.666	397.085	119.446	46.0526	77.6091	204.272	-2.29191	0.468752	-4.88938	1.01155e-06	4.09579e-05	-1.70829	-3.0833	-2.33035
BCAT1	1967.47	2572.64	1057.98	930.11	826.441	1470.43	-1.27608	0.281059	-4.54025	5.61877e-06	0.000189856	-1.08848	-1.27432	-1.44481
BIRC5	1636.97	1462.2	213.951	184.397	199.235	738.851	-2.96638	0.257321	-11.5279	9.54114e-31	3.40929e-27	-2.85423	-3.06869	-2.95704
BLM	474.496	445.809	83.5994	78.1081	79.1989	231.742	-2.52969	0.297098	-8.51466	1.67079e-17	4.68248e-15	-2.45985	-2.55787	-2.53786
BOC	193.61	275.844	143.887	101.728	108.612	164.236	-1.00011	0.377603	-2.64857	0.00808335	0.0684451	-0.683562	-1.18378	-1.08932
BORA	316.497	296.239	80.3406	100.041	114.176	180.959	-1.63699	0.33638	-4.8665	1.13591e-06	4.53507e-05	-1.93028	-1.61389	-1.42322
BRCA1	1117.18	1139.27	209.063	225.732	187.311	575.21	-2.44718	0.261313	-9.36495	7.60861e-21	3.50806e-18	-2.43197	-2.3213	-2.59048
BRCA2	407.328	335.898	103.152	62.9239	74.4293	196.246	-2.23624	0.373303	-5.99041	2.0931e-09	1.48102e-07	-1.84233	-2.55543	-2.31316
BRCC3	687.451	580.648	398.074	341.301	212.749	443.544	-1.00394	0.37566	-2.67248	0.00752937	0.0654209	-0.666425	-0.888417	-1.57031
BRIP1	602.727	574.982	116.187	117.756	119.741	305.779	-2.32459	0.274932	-8.45513	2.78773e-17	7.24455e-15	-2.34106	-2.32171	-2.2976
BUB1	1240.83	1214.05	137.37	140.532	136.435	573.343	-3.15617	0.253882	-12.4316	1.7599e-35	1.25771e-31	-3.15943	-3.1266	-3.16929
BUB1B	975.97	1079.21	152.034	143.906	106.227	490.97	-2.94973	0.307667	-9.58742	9.03147e-22	4.45127e-19	-2.75498	-2.83424	-3.27222
C14orf80	526.399	392.553	158.552	134.627	130.87	268.1	-1.71103	0.320901	-5.33195	9.7166e-08	4.95997e-06	-1.51957	-1.75555	-1.79639
C16orf59	269.174	216.922	65.676	66.2982	69.6597	137.046	-1.86232	0.345225	-5.39451	6.87095e-08	3.66442e-06	-1.87942	-1.86582	-1.79446
C17orf53	218.798	221.455	106.411	56.1754	68.0698	133.682	-1.54129	0.42119	-3.65938	0.00025283	0.00490456	-1.04866	-1.9703	-1.69322
C18orf54	269.937	320.034	62.4172	85.7002	103.842	167.886	-1.80424	0.378058	-4.77241	1.82036e-06	6.97545e-05	-2.23541	-1.77806	-1.50104
C1R	228.72	238.451	152.034	60.3932	125.305	160.481	-1.06457	0.48149	-2.21099	0.0270368	0.157739	-0.619244	-1.95118	-0.898191
C1orf112	424.883	378.956	85.2288	100.884	107.022	218.895	-2.03856	0.312073	-6.5323	6.47691e-11	5.95594e-09	-2.23513	-1.99184	-1.90664
C20orf197	155.446	136.472	29.8292	48.5833	90.3281	91.6317	-1.36668	0.560491	-2.43836	0.0147543	0.103719	-2.28771	-1.58398	-0.689261
C21orf58	92.0935	108.145	49.382	32.5555	25.938	61.1227	-1.51518	0.498091	-3.04198	0.0023503	0.0279708	-1.01501	-1.61609	-1.94392
C2orf88	24.1616	23.162	8.647	6.40496	9.24433	13.824	-1.61499	0.803703	-2.00943	0.044491	0.216766	-1.45197	-1.88498	-1.3556
C3orf14	275.28	239.584	73.823	120.286	147.564	170.808	-1.16924	0.416428	-2.80779	0.0049883	0.0487755	-1.79858	-1.09424	-0.79938
C4orf46	350.082	375.556	169.958	152.342	124.51	233.99	-1.29327	0.314433	-4.11302	3.90509e-05	0.00102039	-1.09319	-1.25105	-1.54209
C5	45.5335	54.8888	29.8292	13.9971	10.0393	30.3576	-1.55683	0.705887	-2.20549	0.0274194	0.159324	-0.744995	-1.8366	-2.31607
C5orf34	123.388	169.332	36.3468	35.0862	38.6571	80.062	-2.00642	0.421677	-4.75818	1.95341e-06	7.46528e-05	-1.99163	-2.04255	-1.90272
CA13	129.494	103.612	62.4172	28.3377	44.2216	73.1166	-1.40555	0.507704	-2.76845	0.00563243	0.0534202	-0.892025	-2.03125	-1.38922
CABLES1	44.0069	85.4826	11.9058	21.5892	12.4241	34.5817	-2.09429	0.666586	-3.14181	0.00167905	0.0216205	-2.36502	-1.50637	-2.30354
CARNMT1	282.913	315.502	125.964	58.7061	193.67	194.851	-1.24883	0.539059	-2.31668	0.0205212	0.130942	-1.246	-2.34742	-0.625403
CASC5	744.697	730.217	117.817	121.974	149.154	372.272	-2.50719	0.288497	-8.69054	3.60734e-18	1.17181e-15	-2.64594	-2.59592	-2.30569
CAV1	38354.5	33454.2	19667.4	14256.8	10121.7	23170.4	-1.29028	0.358825	-3.59584	0.00032335	0.00597111	-0.864988	-1.32914	-1.82334
CBR3	95.1466	94.5474	37.9762	11.4664	20.3735	51.402	-2.09321	0.631691	-3.31367	0.000920814	0.0134976	-1.3205	-3.04819	-2.2189
CBX5	2281.94	2800.39	909.705	1448.9	1117.39	1711.17	-1.13201	0.318671	-3.55228	0.000381915	0.00678101	-1.47447	-0.802984	-1.17781
CCBE1	722.562	905.848	101.523	70.516	411.483	441.886	-2.06467	0.712138	-2.89925	0.00374054	0.0399578	-2.99439	-3.52017	-0.975361
CCDC109B	464.574	371.024	91.7464	70.516	125.305	224.133	-2.12791	0.390801	-5.44501	5.18014e-08	2.82603e-06	-2.17799	-2.55769	-1.72826
CCDC138	131.021	153.469	60.7878	56.1754	57.7356	91.3376	-1.29702	0.373631	-3.4714	0.000517757	0.00863512	-1.22202	-1.33586	-1.29634
CCDC15	124.914	94.5474	47.7526	40.9912	64.89	74.1191	-1.10511	0.455701	-2.42507	0.0153056	0.106299	-1.18637	-1.40664	-0.743956
CCDC152	63.0889	95.6805	15.1646	16.5278	37.8621	45.1648	-1.77149	0.648329	-2.73239	0.00628765	0.0580927	-2.3571	-2.23291	-1.03705
CCDC18	297.415	334.765	83.5994	73.0467	85.5585	174.377	-1.97697	0.321693	-6.14552	7.97034e-10	6.22514e-08	-1.91625	-2.11092	-1.88283
CCDC34	238.643	224.854	101.523	76.4209	99.0724	147.603	-1.33796	0.343589	-3.89406	9.85822e-05	0.00226169	-1.19012	-1.59988	-1.22537
CCDC59	543.955	463.938	279.127	151.498	305.756	348.355	-1.04163	0.408539	-2.54964	0.0107834	0.0836282	-0.847786	-1.72941	-0.716326
CCDC85B	1107.25	883.186	546.349	342.144	480.643	671.415	-1.12858	0.332715	-3.39205	0.000693722	0.0108011	-0.855993	-1.53121	-1.04085
CCNA2	1903.35	1674.09	279.127	153.185	160.283	833.508	-3.19189	0.373118	-8.55464	1.1824e-17	3.44898e-15	-2.67697	-3.54261	-3.47727
CCNB1	3191.77	2790.19	495.838	511.701	574.446	1512.29	-2.50385	0.245159	-10.2132	1.73063e-24	1.1779e-21	-2.58942	-2.54399	-2.37712
CCNB2	986.656	1019.16	125.964	100.884	100.662	466.165	-3.21563	0.283596	-11.3388	8.43128e-30	1.50635e-26	-2.99292	-3.31322	-3.3164
CCNE2	235.59	229.386	65.676	19.0585	40.2469	117.492	-2.52203	0.561833	-4.48893	7.15825e-06	0.000233591	-1.82359	-3.60853	-2.53008
CCNF	804.233	845.793	143.887	268.754	316.091	475.252	-1.75933	0.408113	-4.31088	1.62604e-05	0.000475121	-2.51902	-1.61767	-1.38362
CD274	582.882	563.651	65.676	197.894	207.184	322.957	-1.86362	0.520333	-3.58159	0.000341513	0.00621815	-3.12556	-1.53427	-1.46809
CD302	41.7171	59.4212	16.794	14.8406	19.5785	29.9703	-1.58765	0.596486	-2.66167	0.00777537	0.0669075	-1.56786	-1.74626	-1.34654
CDC20	3773.39	3295.56	357.339	342.988	396.38	1632.63	-3.27443	0.246502	-13.2836	2.88358e-40	4.12151e-36	-3.30283	-3.36196	-3.15324
CDC25A	977.497	732.483	161.811	94.9794	297.012	452.256	-2.21274	0.514871	-4.29767	1.72604e-05	0.00049587	-2.38664	-3.15526	-1.51042
CDC25C	155.446	138.738	34.7174	19.0585	19.5785	73.0077	-2.65633	0.487848	-5.44501	5.18029e-08	2.82603e-06	-2.08066	-2.94589	-2.90704
CDC27	2326.21	2123.93	1106.86	1024.59	1182.57	1552.33	-1.0107	0.235174	-4.29768	1.72598e-05	0.00049587	-1.00588	-1.11731	-0.910429
CDC45	608.07	512.662	116.187	67.1417	87.1483	277.742	-2.65753	0.365574	-7.26949	3.6084e-13	5.15749e-11	-2.26467	-3.05584	-2.67958
CDC6	1525.53	1331.89	329.639	194.52	199.235	715.664	-2.57731	0.356216	-7.23525	4.6468e-13	6.44823e-11	-2.11244	-2.8734	-2.83885
CDC7	350.082	339.297	106.411	72.2031	83.9686	189.892	-1.99648	0.341215	-5.85108	4.88377e-09	3.26186e-07	-1.69547	-2.25499	-2.0372
CDCA2	836.29	795.937	130.852	108.476	141.999	402.211	-2.68883	0.290903	-9.24303	2.39603e-20	1.00725e-17	-2.64039	-2.91095	-2.52245
CDCA3	336.343	323.434	59.1584	38.4605	44.2216	159.823	-2.83803	0.368013	-7.71177	1.24082e-14	2.18951e-12	-2.47905	-3.10025	-2.89888
CDCA5	1059.93	1033.89	243.281	151.498	191.285	535.477	-2.4326	0.321272	-7.57177	3.68184e-14	6.26482e-12	-2.10533	-2.78865	-2.45223
CDCA7	1314.87	1031.62	298.68	184.397	235.007	612.415	-2.30181	0.337438	-6.82144	9.01321e-12	9.90968e-10	-1.96324	-2.65902	-2.30914
CDCA7L	1394.25	1352.29	451.844	392.758	375.711	792.87	-1.7595	0.250407	-7.02655	2.11706e-12	2.58625e-10	-1.60355	-1.80573	-1.86975
CDCA8	959.178	901.315	99.8934	89.918	188.9	447.341	-2.87991	0.421816	-6.82741	8.64631e-12	9.65482e-10	-3.21845	-3.37023	-2.29929
CDH24	355.425	427.679	194.399	138.001	230.237	268.648	-1.06367	0.362443	-2.93473	0.00333834	0.0367603	-1.00402	-1.49835	-0.759915
CDK1	1636.21	1546.05	225.357	159.934	183.336	749.677	-3.08033	0.286675	-10.745	6.25505e-27	6.87719e-24	-2.81919	-3.31392	-3.11691
CDKL1	37.9007	48.0902	21.6822	15.6842	14.8089	27.1332	-1.35061	0.610906	-2.21083	0.0270476	0.157739	-0.977473	-1.44467	-1.52752
CDKN2C	51.6397	48.0902	10.2764	12.3099	14.8089	26.925	-2.02442	0.618195	-3.27472	0.00105767	0.0151173	-2.27778	-2.01729	-1.75065
CDKN3	448.545	305.304	44.4938	36.7733	48.1963	176.162	-3.14517	0.388478	-8.09613	5.67349e-16	1.17524e-13	-3.05607	-3.33102	-2.94075
CDR2	746.223	781.207	329.639	432.406	359.812	529.357	-1.02842	0.276226	-3.72311	0.000196783	0.00400657	-1.21177	-0.82027	-1.08541
CDT1	1391.19	1141.53	523.537	185.241	276.344	703.07	-1.95424	0.480209	-4.06957	4.71003e-05	0.0012108	-1.26728	-2.76617	-2.18911
CENPA	404.275	289.441	34.7174	38.4605	44.2216	161.723	-3.15487	0.382471	-8.24867	1.60172e-16	3.5771e-14	-3.30057	-3.15285	-2.95148
CENPE	1229.38	1178.92	197.657	259.475	331.989	638.985	-2.19109	0.329377	-6.65221	2.88724e-11	3.01221e-09	-2.60663	-2.21403	-1.85849
CENPF	1885.8	2249.71	521.908	407.942	435.332	1099.64	-2.18772	0.27122	-8.06623	7.25041e-16	1.45958e-13	-1.98059	-2.33602	-2.24227
CENPH	566.09	452.607	225.357	89.918	77.6091	281.816	-1.97684	0.5347	-3.6971	0.000218078	0.00434726	-1.16743	-2.49296	-2.70535
CENPI	313.444	303.038	78.7112	46.8961	64.89	160.896	-2.30371	0.378413	-6.08782	1.14457e-09	8.38944e-08	-1.96921	-2.71631	-2.24778
CENPJ	410.381	522.86	150.405	141.376	84.7635	261.457	-1.90491	0.390783	-4.8746	1.09028e-06	4.36511e-05	-1.62284	-1.71216	-2.45018
CENPK	401.985	423.147	85.2288	58.7061	82.3787	209.789	-2.46679	0.34313	-7.18907	6.52354e-13	8.71411e-11	-2.27474	-2.81257	-2.32381
CENPL	186.74	199.926	65.676	62.0803	82.3787	118.86	-1.46598	0.363381	-4.03428	5.47701e-05	0.00137339	-1.55681	-1.63804	-1.2299
CENPM	249.329	201.059	65.676	44.3654	36.2722	118.84	-2.24392	0.429017	-5.23036	1.69176e-07	8.3669e-06	-1.7694	-2.33533	-2.6259
CENPN	869.875	827.664	213.951	298.279	258.06	493.066	-1.72228	0.289663	-5.94582	2.75084e-09	1.89941e-07	-1.98764	-1.50826	-1.71722
CENPO	709.586	624.839	191.14	236.699	253.291	402.611	-1.55255	0.291759	-5.32134	1.03003e-07	5.23922e-06	-1.8006	-1.49218	-1.39444
CENPP	107.359	142.138	44.4938	62.0803	33.8874	77.4916	-1.41941	0.477839	-2.97048	0.00297331	0.0335485	-1.47319	-0.992658	-1.86604
CENPQ	237.88	249.782	81.97	101.728	126.1	158.992	-1.23318	0.358441	-3.44041	0.000580843	0.00944481	-1.57228	-1.26074	-0.950879
CENPU	990.473	849.193	196.028	205.487	222.288	492.194	-2.146	0.267625	-8.01871	1.06863e-15	2.09233e-13	-2.22604	-2.15806	-2.04467
CENPW	429.463	395.952	65.676	56.1754	111.791	211.312	-2.40563	0.423206	-5.68429	1.31356e-08	8.30742e-07	-2.65049	-2.87592	-1.88312
CEP128	343.212	330.232	75.4524	72.2031	90.3281	181.786	-2.08892	0.323793	-6.45141	1.10815e-10	9.65782e-09	-2.15765	-2.22116	-1.89804
CEP152	245.513	265.646	90.117	123.661	87.1483	161.917	-1.34871	0.354137	-3.80844	0.000139847	0.00296687	-1.50278	-1.04626	-1.5511
CEP55	1669.03	1395.35	112.929	141.376	223.083	707.852	-3.2633	0.383933	-8.49965	1.90162e-17	5.09424e-15	-3.75633	-3.43221	-2.77416
CEP78	411.144	477.535	222.098	182.71	189.695	296.137	-1.17055	0.291284	-4.01859	5.85485e-05	0.00145536	-0.996427	-1.27807	-1.22394
CFAP57	44.0069	61.6874	3.7588	25.807	8.44939	28.2419	-2.06257	0.894178	-2.30666	0.0210736	0.133454	-3.79301	-1.01359	-2.62443
CFD	47.06	40.1585	15.1646	3.0307	10.0393	22.5906	-2.33087	0.854093	-2.72906	0.00635161	0.0584946	-1.5194	-3.84238	-2.11445
CHAC2	222.614	179.53	104.782	112.694	62.5052	135.925	-1.11826	0.424671	-2.63324	0.00845734	0.0704844	-0.932	-0.82697	-1.67734
CHAF1A	1418.67	1311.5	562.643	358.172	469.514	823.6	-1.56275	0.310569	-5.03189	4.85673e-07	2.14251e-05	-1.27759	-1.92915	-1.53864
CHAF1B	599.674	542.122	179.734	143.906	169.027	326.393	-1.80531	0.288143	-6.26531	3.72083e-10	3.0217e-08	-1.66553	-1.98627	-1.75414
CHCHD4	420.303	372.157	248.169	171.744	144.384	270.851	-1.08585	0.365626	-2.96983	0.00297964	0.0335485	-0.67235	-1.20341	-1.45376
CHEK1	1085.88	970.434	463.25	194.52	311.321	604.582	-1.67682	0.425274	-3.94291	8.04987e-05	0.00190491	-1.14792	-2.39979	-1.72131
CHRNA5	171.474	167.066	77.0818	34.2426	87.9433	107.062	-1.36123	0.516939	-2.63325	0.00845724	0.0704844	-1.13474	-2.30534	-0.94456
CHST6	66.142	95.6805	46.1232	20.7456	19.5785	49.154	-1.53889	0.611885	-2.51501	0.011903	0.0897783	-0.786403	-1.93909	-2.02262
CHST7	81.4076	62.8206	36.3468	24.9634	44.2216	49.452	-1.05038	0.523006	-2.00835	0.0446062	0.216856	-0.976371	-1.51838	-0.693447
CHTF18	790.494	790.271	196.028	176.805	142.794	418.778	-2.2107	0.292916	-7.54721	4.44673e-14	7.47731e-12	-2.01149	-2.16039	-2.46862
CIDEB	57.7459	82.0833	36.3468	30.8684	37.0672	48.3223	-1.01641	0.489269	-2.07741	0.0377636	0.194857	-0.921575	-1.15727	-0.893261
CIT	839.343	807.268	179.734	89.918	163.462	415.445	-2.52245	0.392636	-6.4244	1.32389e-10	1.14681e-08	-2.19529	-3.19447	-2.3322
CKAP2L	1193.5	1080.35	163.44	142.219	169.822	549.366	-2.84819	0.269753	-10.5585	4.63982e-26	4.14481e-23	-2.79652	-2.99716	-2.74125
CKS1B	1636.21	1538.12	645.742	223.201	301.782	868.51	-2.03008	0.490063	-4.14249	3.43551e-05	0.000911015	-1.29673	-2.82934	-2.39418
CKS2	1209.53	1116.6	380.15	254.413	296.217	650.884	-1.91331	0.303095	-6.31258	2.74421e-10	2.32089e-08	-1.61214	-2.19154	-1.97206
CLDN11	234.827	431.078	10.2764	22.4327	82.3787	155.699	-3.11286	0.792154	-3.92962	8.50799e-05	0.00199352	-4.95237	-3.8261	-1.94943
CLMP	145.523	138.738	62.4172	12.3099	22.7583	75.8493	-2.18331	0.7103	-3.07379	0.00211358	0.0257759	-1.18679	-3.52891	-2.64234
CLSPN	779.044	664.497	199.287	81.4823	169.027	378.168	-2.27807	0.448003	-5.08494	3.6775e-07	1.67931e-05	-1.85214	-3.14242	-2.08973
CNTN1	2221.64	2549.98	588.713	602.806	437.716	1279.67	-2.13749	0.285812	-7.47865	7.50916e-14	1.19254e-11	-2.01542	-1.98129	-2.44299
CNTNAP3	263.068	306.437	134.111	130.409	122.126	190.73	-1.14756	0.305421	-3.75729	0.000171763	0.00355799	-1.08209	-1.12247	-1.21715
COL12A1	4646.58	5667.14	1649.45	766.458	1727.11	2890.85	-1.90158	0.421297	-4.51363	6.37282e-06	0.000213318	-1.63741	-2.74312	-1.57104
COL13A1	44.7702	75.2847	7.0176	11.4664	24.3482	32.0774	-2.06754	0.750183	-2.75605	0.00585039	0.0549767	-3.0484	-2.34004	-1.25363
COL4A2	6824.98	8285.73	1450.67	2984.19	4867.91	4882.2	-1.28444	0.502764	-2.55476	0.0106262	0.0828656	-2.37401	-1.33339	-0.627424
COL8A2	19.582	29.9606	0.5	1.34357	2.88482	10.3542	-4.30326	1.27158	-3.38418	0.000713917	0.0110553	-5.59822	-4.17216	-3.06975
COL9A2	321.84	272.444	179.734	61.2368	122.126	190.976	-1.30972	0.509293	-2.57164	0.0101218	0.0800482	-0.72029	-2.27368	-1.27779
COQ2	553.114	496.798	169.958	199.582	207.979	324.986	-1.44551	0.28437	-5.0832	3.71123e-07	1.68396e-05	-1.62494	-1.39314	-1.33368
CREB5	124.914	160.267	67.3054	28.3377	75.2242	90.7098	-1.33607	0.548075	-2.43776	0.0147786	0.103799	-1.07192	-2.31992	-0.91144
CRIP2	44.7702	97.9467	26.5704	7.24853	10.0393	36.815	-2.38139	0.791154	-3.01003	0.00261226	0.0303553	-1.31745	-3.19151	-2.72161
CSE1L	6587.6	6128.31	3661.76	3595.78	2138.89	4421.97	-1.0219	0.338619	-3.01784	0.00254587	0.0297532	-0.795083	-0.821317	-1.57076
CSF3	101.253	43.5578	42.8644	19.902	13.219	43.6592	-1.57284	0.737055	-2.13396	0.0328462	0.178214	-0.631631	-1.7385	-2.3288
CSRP2	379.086	411.816	68.9348	103.415	112.586	214.668	-2.04946	0.358484	-5.71701	1.08412e-08	6.91754e-07	-2.51896	-1.93382	-1.81123
CTNNAL1	4759.54	4917.02	986.287	1134.25	1473.52	2653.63	-2.01305	0.289429	-6.95523	3.51978e-12	4.15771e-10	-2.29423	-2.09256	-1.71504
CYCS	4330.58	3991.28	2185.53	1524.82	1708.82	2747.71	-1.20506	0.280499	-4.29612	1.73813e-05	0.00049587	-0.927726	-1.44706	-1.2827
CYP27B1	1210.3	945.506	209.063	94.1358	277.139	546.728	-2.48224	0.489712	-5.06878	4.00382e-07	1.80526e-05	-2.35525	-3.50637	-1.94858
DBF4	708.823	665.63	293.792	268.754	213.544	429.609	-1.41566	0.293037	-4.83098	1.3586e-06	5.34945e-05	-1.22528	-1.35379	-1.68554
DBF4B	317.261	281.509	83.5994	81.4823	127.69	177.808	-1.61578	0.377883	-4.27588	1.9038e-05	0.000540975	-1.83786	-1.87487	-1.22678
DCK	615.703	478.669	186.252	216.453	346.298	368.175	-1.12971	0.393679	-2.86962	0.00410971	0.0425835	-1.54338	-1.32658	-0.648615
DCLRE1B	581.355	513.795	210.693	364.921	221.493	377.951	-1.04166	0.37384	-2.78639	0.00532991	0.0512362	-1.37517	-0.582724	-1.30305
DDIAS	427.173	411.816	54.2702	75.5774	56.9407	204.655	-2.75309	0.340225	-8.09196	5.87105e-16	1.19878e-13	-2.95018	-2.47238	-2.88088
DDIT4L	21.1085	23.162	8.647	3.0307	6.06457	11.9026	-2.05277	0.940302	-2.1831	0.0290284	0.165762	-1.35452	-2.86707	-1.86632
DDX11	582.882	456.007	277.498	194.52	171.412	335.964	-1.28612	0.356992	-3.60264	0.000314998	0.0058547	-0.893652	-1.40621	-1.58866
DDX12P	136.364	167.066	81.97	62.0803	21.9633	93.3886	-1.47852	0.612458	-2.41407	0.0157754	0.108592	-0.88077	-1.28173	-2.78077
DDX21	7715.72	7498.23	3691.09	2845	4687.46	5287	-1.02388	0.31129	-3.28915	0.00100489	0.014508	-1.04313	-1.41874	-0.698369
DEK	4585.52	4083.06	1457.18	1579.66	1320.89	2604.76	-1.57769	0.240062	-6.57199	4.9647e-11	4.79463e-09	-1.57019	-1.45376	-1.71185
DEPDC1	824.841	836.728	52.6408	109.32	45.0166	373.209	-3.59099	0.463441	-7.74853	9.29638e-15	1.66091e-12	-3.98018	-2.92588	-4.20591
DEPDC1B	743.17	536.457	59.1584	84.013	113.381	306.736	-2.89732	0.401138	-7.22276	5.09439e-13	7.00136e-11	-3.41592	-2.90989	-2.47739
DERL3	36.3741	20.8958	3.7588	0.5	2.08988	12.2237	-4.30839	1.25263	-3.43947	0.000582863	0.00945614	-2.87472	-5.78499	-3.72157
DHFR	1493.47	1152.86	197.657	377.574	236.597	691.133	-2.28805	0.38653	-5.91946	3.22999e-09	2.20891e-07	-2.73087	-1.79712	-2.47144
DHTKD1	1013.37	1083.74	642.484	272.128	637.246	729.295	-1.02146	0.443378	-2.3038	0.0212336	0.13412	-0.705862	-1.94523	-0.717671
DIAPH3	906.512	848.059	140.628	85.7002	137.229	423.126	-2.86736	0.347234	-8.25771	1.48496e-16	3.36898e-14	-2.64036	-3.35488	-2.67566
DLEU2L	14.239	22.0289	0.5	3.87426	3.67976	8.36439	-2.88227	1.23149	-2.34048	0.019259	0.125407	-5.14655	-2.19263	-2.26694
DLGAP5	1233.96	1130.2	111.299	104.259	134.05	542.254	-3.345	0.285935	-11.6985	1.29784e-31	6.18337e-28	-3.40742	-3.5017	-3.1391
DLK2	301.995	341.563	122.705	89.0744	28.3229	176.232	-2.02648	0.605948	-3.34431	0.000824863	0.0123972	-1.38815	-1.85026	-3.5033
DLL1	572.196	840.128	129.223	173.431	273.164	397.128	-1.87512	0.430118	-4.35955	1.3033e-05	0.000389708	-2.4237	-1.9992	-1.34379
DNA2	267.648	344.963	119.446	61.2368	73.6344	172.886	-1.875	0.428545	-4.37527	1.21283e-05	0.000364947	-1.34703	-2.31092	-2.04494
DNAJC9	1758.33	1444.07	593.602	512.545	810.543	1023.32	-1.32561	0.324425	-4.08603	4.38825e-05	0.00113625	-1.42461	-1.63642	-0.975214
DNMT1	4261.12	3851.91	1085.68	1043.15	1408.34	2329.54	-1.78245	0.27289	-6.53175	6.50058e-11	5.95594e-09	-1.8998	-1.95746	-1.52441
DONSON	553.877	449.208	176.475	164.152	197.645	307.771	-1.48582	0.297789	-4.9895	6.05353e-07	2.56261e-05	-1.49901	-1.60344	-1.33556
DPYD	127.968	93.4143	21.6822	45.209	46.6065	66.4759	-1.53941	0.527233	-2.91979	0.00350264	0.0379412	-2.33416	-1.27406	-1.23015
DPYSL3	2994.08	2927.3	847.788	424.814	517.21	1541.74	-2.31534	0.377477	-6.13371	8.58528e-10	6.57682e-08	-1.80407	-2.80094	-2.51702
DSCAM	389.772	288.308	51.0114	181.867	131.665	208.025	-1.47494	0.555409	-2.65559	0.00791692	0.0675965	-2.71623	-0.882239	-1.34825
DSCC1	233.3	193.127	54.2702	28.3377	46.6065	110.628	-2.33937	0.444872	-5.25853	1.45209e-07	7.25688e-06	-1.96764	-2.90508	-2.18727
DSN1	389.009	377.823	122.705	92.4487	136.435	223.184	-1.71606	0.335653	-5.11259	3.17766e-07	1.46985e-05	-1.64356	-2.05203	-1.49055
DTL	1197.32	981.765	274.239	138.845	139.614	545.857	-2.5777	0.415666	-6.20138	5.59692e-10	4.44426e-08	-1.98312	-2.96508	-2.95711
DTYMK	1068.33	853.725	407.85	359.016	363.787	610.041	-1.35429	0.270785	-5.00134	5.69344e-07	2.44149e-05	-1.22749	-1.41148	-1.39243
DUSP9	50.1131	48.0902	21.6822	4.71783	10.8342	26.5875	-2.08881	0.80336	-2.6001	0.00931972	0.075258	-1.17896	-3.37927	-2.17987
DUT	1943.04	1714.88	1118.27	599.432	456.795	1165.98	-1.33862	0.440399	-3.03955	0.0023693	0.0281569	-0.706948	-1.60655	-1.9986
E2F1	451.598	385.754	114.558	82.3259	92.7129	224.89	-2.13396	0.330078	-6.46503	1.01278e-10	8.93559e-09	-1.86528	-2.34194	-2.17052
E2F7	930.174	800.469	495.838	533.634	269.189	605.361	-1.00199	0.392161	-2.55504	0.0106177	0.0828656	-0.799305	-0.693323	-1.68055
E2F8	185.977	130.807	34.7174	18.2149	35.4773	80.5386	-2.46072	0.508312	-4.84097	1.29207e-06	5.10153e-05	-2.16755	-3.09809	-2.13631
ECM2	31.0312	22.0289	8.647	2.18713	5.26963	13.3328	-2.49949	0.976069	-2.56077	0.0104441	0.0818856	-1.59629	-3.57945	-2.31078
ECT2	1608.73	1475.8	657.148	453.495	541.853	946.904	-1.48907	0.288863	-5.15492	2.53737e-07	1.18907e-05	-1.22942	-1.76455	-1.50773
EDARADD	240.933	220.322	116.187	88.2309	119.741	156.583	-1.10139	0.343951	-3.20217	0.00136398	0.0184092	-0.987667	-1.38477	-0.944206
EDNRA	228.72	208.991	99.8934	80.6388	89.5331	141.055	-1.29375	0.334078	-3.87261	0.000107677	0.00243902	-1.13005	-1.43897	-1.28802
EHHADH	244.749	236.185	106.411	100.884	114.176	159.981	-1.16957	0.312786	-3.7392	0.000184605	0.00379648	-1.17596	-1.25291	-1.07435
ELAVL2	537.085	439.01	80.3406	102.571	277.934	286.888	-1.66462	0.577278	-2.88357	0.00393196	0.041202	-2.5955	-2.24307	-0.804962
EMC9	199.716	199.926	106.411	96.6665	84.7635	136.997	-1.06886	0.334354	-3.19679	0.00138965	0.018662	-0.909059	-1.04762	-1.23719
EME1	105.069	111.544	24.941	13.1535	8.44939	52.1314	-2.90799	0.611424	-4.75609	1.9738e-06	7.52307e-05	-2.11788	-3.04096	-3.67949
EOMES	69.1951	71.8854	26.5704	30.8684	17.1937	42.6426	-1.52938	0.541676	-2.82342	0.00475137	0.0470952	-1.40836	-1.19205	-2.0363
EPCAM	701.19	671.296	217.21	84.8566	320.065	398.424	-1.72907	0.548062	-3.15489	0.00160559	0.0208738	-1.65929	-3.01528	-1.10001
EPN3	6281.52	5747.59	1506.07	4009.13	1277.17	3763.79	-1.4094	0.527133	-2.6737	0.00750193	0.0653016	-1.99625	-0.583748	-2.23408
EPSTI1	258.488	272.444	52.6408	67.9853	77.6091	145.334	-1.99991	0.359379	-5.5649	2.62302e-08	1.51785e-06	-2.33378	-1.96474	-1.77373
ERAP1	1315.63	1299.03	143.887	523.511	456.795	747.271	-1.80032	0.537852	-3.34724	0.000816197	0.0123188	-3.18359	-1.3203	-1.51698
ERCC6L	580.592	504.73	95.0052	67.1417	90.3281	267.059	-2.70443	0.330603	-8.18031	2.8311e-16	6.13104e-14	-2.51044	-3.01124	-2.58327
ERI1	840.107	818.599	344.303	298.279	471.104	553.978	-1.15935	0.323084	-3.58838	0.000332739	0.00610506	-1.26818	-1.4752	-0.81582
ERVMER34-1	205.822	244.117	132.481	50.2704	118.946	149.827	-1.17237	0.508128	-2.30723	0.0210422	0.133363	-0.758694	-2.1567	-0.914179
ESCO2	331	292.84	33.088	32.5555	45.0166	146.4	-3.08642	0.377899	-8.16731	3.15343e-16	6.72716e-14	-3.23409	-3.2575	-2.78994
ESPL1	676.002	659.965	173.216	83.1695	159.488	349.868	-2.27926	0.409484	-5.56618	2.60388e-08	1.5129e-06	-1.94713	-3.00558	-2.06626
EXO1	591.278	491.133	60.7878	82.3259	72.8394	259.173	-2.90884	0.327363	-8.88565	6.35456e-19	2.27064e-16	-3.14812	-2.71056	-2.88718
EXOSC8	652.34	559.119	236.763	234.168	179.361	371.85	-1.4886	0.302249	-4.92506	8.43335e-07	3.46983e-05	-1.35095	-1.36685	-1.75152
EXOSC9	785.914	640.702	331.268	357.328	328.015	488.145	-1.07532	0.26843	-4.00596	6.17668e-05	0.00151429	-1.09901	-0.989762	-1.11325
EZH2	645.471	576.115	202.546	249.352	199.235	374.044	-1.49329	0.287758	-5.18938	2.10999e-07	9.9861e-06	-1.59011	-1.29017	-1.61389
F3	12102.3	14532.5	1074.27	5826.17	1819.32	7070.41	-2.19577	0.650367	-3.37621	0.00073493	0.0113193	-3.62585	-1.18666	-2.86581
FAM101A	11.1859	17.4965	0.5	0.5	0.5	5.53648	-6.18795	1.97069	-3.13999	0.00168954	0.0216968	-4.8063	-4.8063	-4.8063
FAM111B	601.964	502.464	125.964	62.9239	118.946	281.952	-2.44183	0.413843	-5.90037	3.62688e-09	2.44524e-07	-2.12634	-3.12767	-2.20904
FAM122B	618.756	588.579	169.958	309.245	342.324	405.272	-1.13605	0.393477	-2.8872	0.00388686	0.0409609	-1.82813	-0.964553	-0.817943
FAM129A	1080.54	1182.32	728.842	173.431	533.109	739.149	-1.24468	0.566807	-2.19595	0.0280952	0.161921	-0.633011	-2.70425	-1.08419
FAM161A	93.62	101.346	49.382	19.902	27.5279	57.8556	-1.64231	0.559248	-2.93663	0.00331797	0.0366489	-0.980032	-2.2911	-1.82312
FAM167A	541.665	614.641	246.539	273.815	249.316	384.695	-1.17176	0.267183	-4.3856	1.15664e-05	0.000352004	-1.22675	-1.07537	-1.2106
FAM64A	254.672	242.984	60.7878	41.8347	38.6571	127.287	-2.4383	0.390746	-6.24012	4.37234e-10	3.53073e-08	-2.0329	-2.57198	-2.68595
FAM72A	102.779	58.2881	10.2764	14.8406	6.06457	37.9498	-3.02231	0.688229	-4.39143	1.12607e-05	0.000343909	-2.91301	-2.38279	-3.67386
FAM72B	143.996	122.875	18.4234	19.902	19.5785	64.4551	-2.81768	0.456119	-6.1775	6.51237e-10	5.11436e-08	-2.852	-2.74062	-2.76427
FAM72C	161.552	202.192	49.382	21.5892	24.3482	91.3126	-2.57475	0.517658	-4.97383	6.56422e-07	2.7274e-05	-1.8718	-3.06548	-2.89198
FAM72D	50.1131	50.3564	0.5	3.87426	0.5	20.5688	-5.30582	1.19237	-4.44979	8.59534e-06	0.000276075	-6.65061	-3.69669	-6.65061
FAM83D	1117.94	1044.09	125.964	133.783	140.409	511.937	-3.02006	0.262936	-11.4859	1.55314e-30	4.43979e-27	-3.10046	-3.01357	-2.94383
FANCA	596.621	528.525	174.846	104.259	109.407	302.231	-2.13653	0.366633	-5.82742	5.62904e-09	3.72481e-07	-1.68331	-2.42923	-2.35969
FANCB	92.0935	78.684	18.4234	19.0585	19.5785	45.0676	-2.19473	0.499122	-4.39718	1.09667e-05	0.000337818	-2.20804	-2.15915	-2.12031
FANCC	385.193	354.027	230.245	93.2923	180.951	248.242	-1.14541	0.456491	-2.50917	0.0121015	0.0906058	-0.681548	-1.98489	-1.02912
FANCD2	782.861	768.742	165.069	143.906	128.485	397.313	-2.42269	0.282569	-8.57381	1.00119e-17	3.04469e-15	-2.23256	-2.4305	-2.59403
FANCG	643.944	538.723	248.169	144.75	222.288	359.075	-1.53555	0.36067	-4.25749	2.06733e-05	0.00058166	-1.24692	-2.02468	-1.40581
FANCI	1680.48	1574.38	451.844	290.687	419.433	882.863	-2.07521	0.312525	-6.64016	3.13342e-11	3.22201e-09	-1.84793	-2.48429	-1.95531
FANCM	207.349	214.656	77.0818	132.94	91.918	144.289	-1.0626	0.394856	-2.6911	0.00712164	0.0629886	-1.45258	-0.666269	-1.19862
FAR2	337.106	349.495	49.382	139.688	140.409	202.716	-1.63625	0.510905	-3.20266	0.00136165	0.0183952	-2.79718	-1.29702	-1.2896
FBLN2	113.465	344.963	83.5994	27.4941	62.5052	125.905	-2.0039	0.663437	-3.02048	0.00252371	0.0296416	-1.24278	-2.84715	-1.6623
FBXO5	414.96	333.632	88.4876	67.1417	60.9153	192.527	-2.39867	0.356877	-6.72128	1.80134e-11	1.93583e-09	-2.07207	-2.47033	-2.61074
FEN1	1894.96	1536.98	474.655	597.745	428.177	986.004	-1.77921	0.296166	-6.00747	1.88436e-09	1.35343e-07	-1.84618	-1.51353	-1.99486
FEZ1	2747.54	2424.2	727.212	1034.71	1371.77	1660.59	-1.30667	0.356756	-3.66264	0.000249628	0.00486094	-1.82738	-1.3186	-0.911788
FGFBP1	18851.2	19217.9	5687.11	5220.49	4266.14	10648.1	-1.91237	0.254312	-7.51978	5.48665e-14	9.01388e-12	-1.74279	-1.8663	-2.15755
FGFR3	892.773	1405.55	222.098	219.827	200.825	587.714	-2.42619	0.326102	-7.43997	1.00706e-13	1.54773e-11	-2.33448	-2.34931	-2.47974
FIGNL1	598.911	624.839	204.175	296.592	354.248	415.253	-1.09796	0.34713	-3.16296	0.00156175	0.0204041	-1.58311	-1.04443	-0.788153
FLI1	47.8233	45.824	13.5352	8.93566	24.3482	27.5933	-1.604	0.707248	-2.26795	0.0233323	0.143436	-1.79019	-2.38926	-0.943096
FLT3LG	66.142	61.6874	26.5704	24.9634	16.3988	38.6524	-1.53555	0.544557	-2.81981	0.00480521	0.04753	-1.26545	-1.35546	-1.96168
FMNL1	34.0843	49.2233	18.4234	13.1535	12.4241	24.9617	-1.55855	0.648512	-2.40328	0.0162489	0.110963	-1.15269	-1.63878	-1.72109
FOPNL	804.996	843.527	411.109	150.655	436.921	528.942	-1.31097	0.496609	-2.63985	0.0082943	0.0695719	-1.00319	-2.45146	-0.915334
FOXD1	1357.61	977.233	407.85	350.58	610.218	740.198	-1.35567	0.372169	-3.64263	0.000269867	0.00517746	-1.49781	-1.71611	-0.916525
FOXM1	2343.77	2155.66	326.38	272.128	368.557	1092.8	-2.80513	0.273987	-10.2382	1.33703e-24	9.55512e-22	-2.78385	-3.04612	-2.60852
FRMD4A	935.517	926.243	318.233	416.378	493.362	617.447	-1.18255	0.309392	-3.82216	0.000132287	0.00284755	-1.54849	-1.16068	-0.915931
G0S2	3826.05	1811.2	432.291	282.251	986.224	1467.1	-2.314	0.584977	-3.95572	7.63048e-05	0.00182379	-2.60632	-3.22135	-1.41641
G2E3	604.254	721.152	323.121	224.045	299.397	433.894	-1.23574	0.314003	-3.93545	8.30417e-05	0.00195538	-1.03065	-1.55894	-1.14067
GAS2L3	195.899	152.336	39.6056	34.2426	74.4293	98.8025	-1.81761	0.506157	-3.59101	0.000329402	0.00605939	-2.12491	-2.33482	-1.21474
GBP1	489.762	494.532	138.999	234.168	269.189	324.83	-1.19523	0.383922	-3.11319	0.00185074	0.0232863	-1.824	-1.07153	-0.870451
GCLM	1055.35	1260.51	292.163	233.324	684.942	704.758	-1.52006	0.511377	-2.97248	0.00295404	0.0333895	-1.98102	-2.30546	-0.75181
GCOM1	60.0358	147.803	23.3116	26.6505	20.3735	55.1349	-2.16679	0.600274	-3.60967	0.000306585	0.00571584	-2.01467	-1.82155	-2.20902
GEN1	462.284	581.781	220.469	188.615	251.701	340.47	-1.2455	0.311432	-3.99925	6.35428e-05	0.00154722	-1.23405	-1.45918	-1.04292
GGH	753.856	678.094	285.645	159.09	367.762	448.39	-1.40477	0.425526	-3.30126	0.000962501	0.0139665	-1.32366	-2.16804	-0.959116
GINS1	527.926	517.194	158.552	138.001	142.794	296.393	-1.84328	0.277672	-6.63834	3.17232e-11	3.23871e-09	-1.72057	-1.92084	-1.87158
GINS2	746.223	548.921	134.111	105.946	111.791	328.898	-2.47826	0.324201	-7.64421	2.10237e-14	3.6414e-12	-2.25468	-2.59478	-2.51729
GINS3	344.739	291.707	109.67	100.041	91.123	186.956	-1.67798	0.319409	-5.25339	1.49327e-07	7.4367e-06	-1.53185	-1.66442	-1.79912
GINS4	522.583	462.805	124.334	137.158	108.612	270.598	-2.00362	0.302358	-6.62664	3.43413e-11	3.48113e-09	-1.98381	-1.8422	-2.17885
GLB1L3	188.267	207.857	101.523	91.6051	53.7609	128.103	-1.28209	0.428115	-2.99474	0.00274683	0.0316106	-0.962382	-1.11069	-1.87956
GLDC	104.306	130.807	51.0114	66.2982	26.733	75.331	-1.30326	0.539683	-2.41486	0.0157413	0.108562	-1.19524	-0.817088	-2.12744
GMNN	950.019	725.685	347.562	154.029	231.032	481.165	-1.78729	0.425756	-4.19791	2.69388e-05	0.00073442	-1.25638	-2.43045	-1.84556
GMPPB	780.571	595.378	259.575	389.384	370.941	478.67	-1.0148	0.334232	-3.03622	0.00239562	0.0283955	-1.39302	-0.807974	-0.877976
GNB4	1514.08	1692.22	790.759	496.517	590.345	1016.28	-1.36027	0.31593	-4.3056	1.66535e-05	0.000482816	-1.01737	-1.68877	-1.43905
GNG11	141.707	110.411	67.3054	26.6505	56.9407	80.1028	-1.34983	0.539312	-2.50287	0.012319	0.0917539	-0.8941	-2.23066	-1.13536
GNPNAT1	1668.26	1602.7	616.413	816.228	781.13	1096.45	-1.14674	0.266671	-4.30018	1.70656e-05	0.000493271	-1.40746	-1.00238	-1.06579
GPR63	98.1997	97.9467	29.8292	40.9912	37.8621	60.4658	-1.43521	0.441517	-3.25064	0.00115144	0.0161032	-1.71713	-1.25854	-1.3731
GPSM2	2352.93	2586.24	686.477	695.598	842.34	1432.22	-1.73523	0.253349	-6.84918	7.42766e-12	8.42568e-10	-1.84537	-1.82633	-1.55018
GPX2	46.2967	33.3599	5.3882	19.902	6.85951	21.8613	-1.91209	0.853148	-2.24122	0.025012	0.149768	-2.86664	-0.981598	-2.51834
GRPEL2	470.68	487.733	168.328	283.938	181.746	317.985	-1.1785	0.363261	-3.24422	0.00117774	0.0163273	-1.50914	-0.754842	-1.3985
GSDMC	356.951	335.898	125.964	143.906	196.055	231.255	-1.1535	0.346222	-3.33168	0.00086322	0.0128924	-1.45887	-1.26675	-0.820617
GSDMD	641.654	522.86	182.993	116.912	378.096	368.003	-1.36522	0.531089	-2.57061	0.0101519	0.080211	-1.66232	-2.30869	-0.615358
GSG2	238.643	214.656	59.1584	51.9575	56.1457	123.612	-2.03904	0.348577	-5.84962	4.92699e-09	3.27542e-07	-1.93579	-2.12304	-2.01119
GTSE1	520.293	520.593	83.5994	61.2368	103.047	257.254	-2.66211	0.360076	-7.39319	1.43349e-13	2.15672e-11	-2.63818	-3.08727	-2.33644
GYLTL1B	698.137	1095.08	402.962	53.6447	182.541	485.972	-2.08107	0.7132	-2.91794	0.00352355	0.0380666	-1.11759	-4.02673	-2.26001
H2AFX	2548.32	2135.26	543.09	585.935	505.286	1263.08	-2.10522	0.252105	-8.35055	6.79441e-17	1.59201e-14	-2.10272	-1.99317	-2.20681
H2AFZ	8443.13	7227.42	2343.58	2508.42	2555.43	4615.1	-1.666	0.230155	-7.23859	4.53361e-13	6.35283e-11	-1.73692	-1.63885	-1.61206
HAS2	379.086	222.588	80.3406	51.114	21.9633	150.518	-2.59046	0.597353	-4.33657	1.44727e-05	0.000426511	-1.85425	-2.50666	-3.72528
HAS3	742.407	950.039	124.334	316.837	165.052	459.234	-2.06321	0.468238	-4.40634	1.05133e-05	0.000329531	-2.75587	-1.40636	-2.34717
HAT1	1443.1	1428.21	526.796	758.866	812.927	993.479	-1.03529	0.307407	-3.36782	0.000757654	0.0116068	-1.44637	-0.91977	-0.820488
HAUS1	663.789	476.402	279.127	203.799	301.782	384.48	-1.12779	0.346215	-3.25749	0.00112404	0.0158598	-1.01053	-1.4643	-0.897947
HAUS4	571.433	494.532	202.546	109.32	152.333	305.533	-1.79695	0.375941	-4.77989	1.75391e-06	6.77532e-05	-1.39208	-2.28177	-1.80309
HAUS7	295.126	287.175	143.887	148.124	134.845	201.331	-1.03657	0.292437	-3.54461	0.0003932	0.00694686	-1.01669	-0.974822	-1.11033
HAUS8	228.72	203.325	54.2702	57.8625	77.6091	123.857	-1.77111	0.377112	-4.69651	2.64641e-06	9.69874e-05	-1.99045	-1.89799	-1.47439
HELLS	562.273	467.338	225.357	83.1695	141.204	295.368	-1.79329	0.475793	-3.76904	0.000163874	0.00342936	-1.18565	-2.62374	-1.86009
HERC5	727.141	748.347	287.274	283.095	467.129	502.097	-1.09126	0.354161	-3.08126	0.00206127	0.0253133	-1.36054	-1.38169	-0.65915
HES6	59.2725	53.7557	29.8292	20.7456	30.7077	38.3621	-1.08324	0.531182	-2.0393	0.0414201	0.207362	-0.920165	-1.44409	-0.878291
HJURP	940.096	879.786	114.558	94.9794	110.996	427.583	-3.10109	0.280582	-11.0524	2.13549e-28	3.05225e-25	-2.9889	-3.25929	-3.03447
HMGB1	9811.69	9472.09	3317.96	3812.58	2009.31	5684.22	-1.66246	0.354756	-4.68622	2.78302e-06	0.000101216	-1.5388	-1.33833	-2.26239
HMGB2	1517.14	1714.88	758.171	519.293	421.023	985.601	-1.51712	0.351097	-4.32109	1.5526e-05	0.000455673	-1.08913	-1.63511	-1.93776
HMGCS1	18130.7	22763.4	13386	4216.64	6138.22	12926.5	-1.36975	0.50825	-2.69503	0.0070382	0.0625214	-0.601846	-2.26841	-1.72668
HMGN2	4899.99	4162.38	2648.27	811.167	1808.99	2865.66	-1.36853	0.496084	-2.75866	0.00580382	0.054575	-0.77004	-2.47702	-1.31991
HMMR	903.459	935.308	196.028	103.415	86.3534	444.413	-2.85692	0.431735	-6.61731	3.65784e-11	3.63066e-09	-2.22939	-3.152	-3.41213
HMSD	27.2148	16.3634	3.7588	2.18713	6.06457	10.6177	-2.59492	1.04693	-2.4786	0.01319	0.0963826	-2.48909	-3.27032	-1.79895
HNRNPA2B1	17881.1	17058.2	7932.42	7504.86	7146.2	11504.1	-1.21472	0.21551	-5.63647	1.73573e-08	1.06854e-06	-1.13862	-1.21855	-1.2892
HNRNPAB	6403.65	5485.84	2395.72	1712.1	2777.22	3754.4	-1.37345	0.315821	-4.34883	1.36864e-05	0.000406693	-1.30685	-1.79154	-1.09366
HPRT1	968.338	887.718	386.668	158.247	398.764	559.447	-1.5645	0.461903	-3.38707	0.000706443	0.0109514	-1.26171	-2.55063	-1.21727
HSP90AA1	42999.1	32848	14028	17878.2	21833.5	25916.8	-1.08202	0.314574	-3.43963	0.000582509	0.00945614	-1.42174	-1.07185	-0.783511
HSP90B1	21604.3	20944.7	7696.16	7180.09	7211.39	12926.8	-1.53102	0.211153	-7.25073	4.14532e-13	5.86624e-11	-1.46674	-1.56688	-1.56061
HSPA5	21172.3	16818	7339.32	7160.69	8971.38	12291.8	-1.2797	0.266533	-4.80128	1.57657e-06	6.15679e-05	-1.36237	-1.39792	-1.07269
HYLS1	220.324	199.926	119.446	76.4209	89.5331	140.63	-1.1602	0.37334	-3.10762	0.00188603	0.0235874	-0.813186	-1.45751	-1.22905
IAH1	614.176	476.402	248.169	250.196	288.268	374.942	-1.05733	0.293635	-3.60084	0.000317186	0.00588007	-1.12409	-1.11236	-0.908007
IDH2	1284.34	1306.97	642.484	588.466	343.119	832.574	-1.30721	0.365099	-3.58043	0.000343026	0.00623775	-1.01189	-1.13859	-1.91684
IFI44L	1583.54	2149.99	328.009	822.133	1143.62	1204.96	-1.28634	0.523861	-2.45549	0.0140692	0.100747	-2.49193	-1.1663	-0.690132
IFITM1	4047.4	4845.64	1965.56	1299.59	1326.46	2696.43	-1.5401	0.315676	-4.87875	1.0676e-06	4.28628e-05	-1.1719	-1.76878	-1.73926
IFITM2	2449.1	2819.66	1564.72	594.371	1126.13	1710.3	-1.26805	0.44344	-2.85957	0.00424215	0.0436209	-0.747977	-2.14445	-1.22251
IFT80	424.12	469.604	293.792	158.247	173.797	303.412	-1.10886	0.392507	-2.82506	0.0047271	0.0468872	-0.603163	-1.49578	-1.36056
IL11	52.403	90.015	18.4234	24.1199	26.733	41.8388	-1.62371	0.565215	-2.87273	0.00406942	0.0422398	-1.89837	-1.50969	-1.36129
IL12RB2	80.6443	153.469	39.6056	39.304	14.014	64.9073	-1.94739	0.645474	-3.01699	0.002553	0.0297877	-1.49002	-1.50104	-2.98886
IL15RA	80.6443	84.3495	37.9762	34.2426	43.4267	55.6279	-1.10522	0.44508	-2.48319	0.0130212	0.0954913	-1.11888	-1.26818	-0.925393
IL1R2	177.581	44.6909	20.0528	30.8684	16.3988	57.4183	-2.33467	0.731826	-3.1902	0.00142176	0.0189918	-2.15139	-1.52906	-2.4416
IL23A	70.7217	33.3599	20.0528	8.09209	25.1431	30.9739	-1.58976	0.766196	-2.07487	0.0379984	0.195786	-1.27633	-2.58555	-0.949971
IL6	79.1177	96.8136	18.4234	7.24853	32.2976	46.2802	-2.20955	0.723028	-3.05596	0.0022434	0.0270134	-2.24807	-3.59385	-1.43818
INCENP	1312.58	1099.61	489.32	567.376	738.203	840.917	-1.01017	0.310581	-3.25251	0.0011439	0.0160449	-1.29585	-1.08232	-0.702605
IPO11	1033.22	1031.62	689.736	526.042	305.756	716.774	-1.02915	0.407876	-2.5232	0.0116291	0.0879908	-0.581912	-0.972779	-1.75557
IQGAP3	940.86	981.765	165.069	81.4823	149.154	463.166	-2.87758	0.392982	-7.32241	2.4355e-13	3.6261e-11	-2.54161	-3.56012	-2.68788
ITGA1	112.702	144.404	64.0466	36.7733	64.89	84.0632	-1.23149	0.466153	-2.64181	0.00824635	0.0693324	-0.994117	-1.79458	-0.975242
ITGB3BP	273.754	240.717	99.8934	97.5101	74.4293	156.761	-1.51781	0.346263	-4.3834	1.16843e-05	0.000353821	-1.36165	-1.39649	-1.78617
ITPK1	2857.45	2495.59	751.653	1465.77	1760.49	1865.69	-1.01236	0.416867	-2.42851	0.0151611	0.105552	-1.82892	-0.865392	-0.601074
JAG2	1778.18	2221.38	476.285	945.294	776.36	1239	-1.44691	0.378527	-3.82249	0.000132113	0.00284755	-2.06103	-1.07209	-1.35613
KCNQ5	372.217	448.075	173.216	202.956	204.004	279.594	-1.08143	0.295339	-3.66164	0.000250607	0.00487338	-1.23737	-1.00878	-1.00134
KCTD12	1790.39	1859.92	666.925	1045.68	519.595	1176	-1.29454	0.379338	-3.41264	0.000643375	0.0101723	-1.45216	-0.803317	-1.8123
KDELC2	495.868	584.047	191.14	87.3873	199.235	311.035	-1.76801	0.448166	-3.94499	7.9802e-05	0.00189156	-1.49339	-2.62252	-1.43355
KDM1B	810.339	835.595	297.051	489.768	409.099	567.87	-1.04277	0.327052	-3.1884	0.00143065	0.0190748	-1.46996	-0.748565	-1.00822
KHK	53.1662	63.9537	15.1646	15.6842	6.85951	30.4656	-2.28877	0.670074	-3.4157	0.00063619	0.0100713	-1.94306	-1.89446	-3.08759
KIAA0101	563.8	556.853	121.076	84.013	66.4799	277.944	-2.65373	0.37204	-7.1329	9.82741e-13	1.24304e-10	-2.21033	-2.73755	-3.07525
KIAA1524	705.006	547.788	116.187	129.566	173.002	333.81	-2.16398	0.341377	-6.33899	2.3128e-10	1.96767e-08	-2.41917	-2.26194	-1.84484
KIF11	1765.96	1550.58	241.651	211.392	232.622	799.942	-2.86433	0.255474	-11.2118	3.56703e-29	5.66483e-26	-2.77563	-2.96864	-2.83057
KIF14	835.527	832.196	85.2288	110.164	72.0445	386.532	-3.23102	0.327018	-9.88027	5.06976e-23	3.01925e-20	-3.29039	-2.92016	-3.53285
KIF15	257.725	249.782	55.8996	24.1199	30.7077	123.147	-2.83529	0.476749	-5.94713	2.72885e-09	1.89337e-07	-2.18234	-3.39496	-3.04658
KIF18A	421.067	330.232	44.4938	52.8011	67.2749	182.674	-2.77333	0.372532	-7.44454	9.72803e-14	1.51133e-11	-3.06709	-2.82013	-2.47063
KIF18B	409.617	486.6	80.3406	49.4268	53.7609	215.449	-2.90413	0.372852	-7.78896	6.75641e-15	1.27065e-12	-2.47431	-3.17514	-3.05388
KIF20A	1169.84	1053.15	191.14	122.817	141.204	535.131	-2.88765	0.320621	-9.00642	2.12899e-19	8.00782e-17	-2.53781	-3.17593	-2.97466
KIF20B	1132.44	1146.07	326.38	289	286.678	635.613	-1.92641	0.248479	-7.75283	8.98649e-15	1.63735e-12	-1.80344	-1.97892	-1.99056
KIF22	1338.53	1336.43	502.355	315.15	372.531	772.498	-1.75911	0.315902	-5.56852	2.56911e-08	1.49878e-06	-1.41273	-2.0854	-1.84408
KIF23	1737.72	1585.71	246.539	305.027	280.318	830.563	-2.58191	0.259325	-9.95627	2.36769e-23	1.47136e-20	-2.75127	-2.44415	-2.56602
KIF24	234.063	210.124	55.8996	37.6169	58.5305	118.747	-2.14991	0.398722	-5.39199	6.96801e-08	3.68866e-06	-1.98816	-2.55962	-1.92181
KIF26A	134.837	174.998	83.5994	36.7733	32.2976	92.001	-1.64101	0.557333	-2.9444	0.00323586	0.0359364	-0.877712	-2.06254	-2.24978
KIF2C	1147.71	963.636	155.293	111.851	163.462	507.89	-2.88639	0.319399	-9.03694	1.6112e-19	6.22404e-17	-2.75959	-3.23301	-2.68563
KIF4A	875.981	814.066	75.4524	33.3991	149.948	389.269	-3.29609	0.591005	-5.5771	2.44562e-08	1.43849e-06	-3.48438	-4.66014	-2.49356
KIFC1	1256.86	1217.45	215.581	134.627	202.414	604.886	-2.75613	0.32703	-8.42775	3.52388e-17	8.92149e-15	-2.52054	-3.1998	-2.61146
KNSTRN	853.083	724.551	282.386	392.758	325.63	515.182	-1.24017	0.297449	-4.16935	3.05469e-05	0.000825344	-1.47722	-1.00125	-1.27165
KNTC1	534.795	586.313	261.204	186.928	185.721	350.492	-1.41667	0.315433	-4.49119	7.08254e-06	0.000232153	-1.10015	-1.58285	-1.59219
KPNA2	6386.09	5857.5	2273.51	2691.48	2188.17	3878.85	-1.36039	0.243495	-5.58692	2.31132e-08	1.38225e-06	-1.42769	-1.18421	-1.48288
KPNB1	9501.8	9632.99	4535.12	4011.66	5145.34	6564.88	-1.06786	0.244338	-4.3704	1.24019e-05	0.000372397	-1.07695	-1.25389	-0.894825
KREMEN1	1398.06	1705.82	704.401	474.584	756.487	1007.37	-1.26748	0.328707	-3.85595	0.000115282	0.00256654	-1.13248	-1.70221	-1.02956
KRT31	259.252	358.56	64.0466	159.09	188.9	205.47	-1.1619	0.520913	-2.2305	0.0257144	0.152822	-2.25109	-0.938436	-0.690657
LAMP3	157.735	135.339	49.382	35.9298	46.6065	84.4985	-1.75887	0.409376	-4.29646	1.73549e-05	0.00049587	-1.56499	-2.02379	-1.64844
LCP1	6699.8	4640.55	2581.47	1945.76	3103.94	3793.8	-1.15674	0.338598	-3.41625	0.000634893	0.0100713	-1.11101	-1.51887	-0.845105
LFNG	457.704	658.832	93.3758	154.873	39.452	280.347	-2.54737	0.578871	-4.40059	1.07958e-05	0.000335865	-2.55604	-1.82608	-3.79899
LGALS9B	24.9249	102.479	0.5	9.77923	12.4241	29.5215	-3.09185	1.09364	-2.82713	0.00469677	0.0467342	-6.65935	-2.36963	-2.02428
LGALS9C	102.016	130.807	20.0528	27.4941	8.44939	57.2638	-2.68125	0.632548	-4.2388	2.24716e-05	0.000624468	-2.52624	-2.07092	-3.77313
LIG1	1200.37	1084.88	492.579	389.384	444.076	721.758	-1.37384	0.263843	-5.20702	1.91899e-07	9.23507e-06	-1.21208	-1.55124	-1.36163
LIN54	453.888	364.225	169.958	224.889	178.566	277.805	-1.09757	0.319438	-3.43594	0.000590495	0.00955245	-1.25841	-0.854373	-1.18712
LIN9	229.484	208.991	73.823	69.6724	80.7888	132.052	-1.5582	0.337414	-4.61807	3.87333e-06	0.000133724	-1.56877	-1.65226	-1.43869
LINC00669	32.5577	36.7592	5.3882	4.71783	5.26963	16.4385	-2.89085	0.804119	-3.59505	0.000324326	0.00598141	-2.68268	-2.87436	-2.71478
LINC01096	11.1859	12.9641	3.7588	1.34357	1.29494	5.60946	-2.98739	1.39687	-2.13863	0.0324654	0.17694	-1.67976	-3.16396	-3.21715
LMAN1	2874.24	2819.66	1747.22	1112.32	1024.38	1915.06	-1.13877	0.33908	-3.35842	0.000783895	0.0119067	-0.704292	-1.35578	-1.4746
LMNB1	1323.26	1431.61	316.604	167.526	254.085	698.117	-2.49276	0.360828	-6.90844	4.90029e-12	5.74097e-10	-2.12012	-3.03841	-2.43748
LMNB2	7407.36	7494.83	3099.62	2450.22	3267.7	4743.44	-1.34234	0.258526	-5.19228	2.0774e-07	9.8974e-06	-1.26534	-1.60452	-1.18915
LOC100288637	142.47	207.857	37.9762	24.1199	29.1178	87.8082	-2.56553	0.458123	-5.6001	2.14234e-08	1.303e-06	-2.17996	-2.83483	-2.56315
LOC101927027	160.025	169.332	68.9348	65.4546	72.0445	106.658	-1.26427	0.350204	-3.6101	0.000306083	0.00571584	-1.25577	-1.33051	-1.19212
LOC101927746	90.5669	100.213	57.529	37.6169	19.5785	60.6008	-1.35505	0.586484	-2.31046	0.0208626	0.132529	-0.727701	-1.34061	-2.28272
LOC389831	450.835	433.345	181.363	130.409	190.49	276.788	-1.4063	0.32625	-4.3105	1.62883e-05	0.000475121	-1.28517	-1.76101	-1.21434
LOC441454	31.7944	36.7592	13.5352	17.3713	10.8342	21.5589	-1.32897	0.672992	-1.97471	0.0483007	0.228313	-1.33672	-0.976733	-1.65785
LOC644656	11.1859	11.831	2.1294	2.18713	2.88482	5.54365	-2.51014	1.26974	-1.97689	0.0480544	0.227431	-2.43361	-2.39502	-1.99558
LOC81691	118.045	97.9467	47.7526	17.3713	45.0166	64.7264	-1.58485	0.585951	-2.70475	0.00683556	0.0612927	-1.17105	-2.62992	-1.25617
LPPR5	20.3453	6.1655	2.1294	3.0307	0.5	5.93417	-3.24437	1.61285	-2.01158	0.044264	0.216115	-2.39497	-1.88577	-4.48542
LPXN	477.549	303.038	83.5994	97.5101	179.361	227.712	-1.69721	0.473308	-3.58585	0.00033598	0.00614087	-2.18601	-1.96395	-1.08471
LRIG1	569.906	798.203	238.392	247.665	101.457	390.625	-1.81018	0.474237	-3.81705	0.000135059	0.0028985	-1.5004	-1.44535	-2.73287
LRP8	970.627	968.168	370.374	271.285	216.723	558.935	-1.76824	0.338029	-5.23104	1.68558e-07	8.36528e-06	-1.38811	-1.83728	-2.16123
LRR1	454.651	435.611	210.693	202.956	185.721	297.426	-1.16048	0.273086	-4.2495	2.14247e-05	0.000600438	-1.07876	-1.13273	-1.26076
LRRC34	51.6397	62.8206	36.3468	11.4664	14.014	34.7575	-1.54233	0.714192	-2.15955	0.0308075	0.171268	-0.64803	-2.31245	-2.02299
LRRC59	8407.25	7195.69	3894.77	3293.78	1232.66	4804.33	-1.47526	0.496306	-2.97249	0.00295394	0.0333895	-0.997847	-1.23964	-2.65761
LRRCC1	279.86	275.844	171.587	52.8011	119.741	179.467	-1.28976	0.534068	-2.41498	0.015736	0.108562	-0.695338	-2.39564	-1.21436
LSM3	1050.01	995.363	248.169	466.148	387.635	628.965	-1.47424	0.360597	-4.08834	4.34475e-05	0.00112703	-2.04245	-1.13299	-1.39908
LSM5	588.988	624.839	274.239	225.732	244.546	391.169	-1.29515	0.270624	-4.7858	1.70307e-06	6.60017e-05	-1.14543	-1.42625	-1.31075
LSM6	311.918	242.984	122.705	137.158	115.766	185.606	-1.15238	0.327944	-3.51397	0.000441463	0.00754765	-1.16582	-1.00518	-1.2498
LY75	22.6351	60.5543	0.5	4.71783	17.1937	20.6202	-2.49832	1.21801	-2.05114	0.0402531	0.204165	-6.21032	-2.9722	-1.10651
LYPD6	198.189	244.117	46.1232	49.4268	114.971	130.065	-1.65039	0.532547	-3.09906	0.00194137	0.0241517	-2.25366	-2.15386	-0.935952
LZTS1	30.2679	50.3564	7.0176	7.24853	6.85951	19.85	-2.59905	0.754292	-3.44568	0.000569632	0.00931551	-2.47593	-2.42922	-2.5088
MAD2L1	1185.87	1122.27	225.357	150.655	156.308	567.592	-2.71453	0.315647	-8.5999	7.97864e-18	2.4791e-15	-2.3559	-2.93687	-2.88372
MAGOHB	356.188	290.574	152.034	176.805	78.404	210.301	-1.25949	0.451886	-2.7872	0.00531662	0.0512065	-1.08138	-0.86361	-2.03677
MANEA	519.53	445.809	240.022	224.045	250.111	335.403	-1.02241	0.275326	-3.71344	0.000204457	0.00413339	-1.00365	-1.10303	-0.944248
MANF	1427.07	1242.38	704.401	578.343	585.575	907.053	-1.10277	0.26104	-4.22453	2.39435e-05	0.000658125	-0.918611	-1.20308	-1.18515
2022-03-01	150.866	150.069	46.1232	24.9634	53.7609	84.6566	-1.87209	0.490856	-3.81394	0.000136769	0.00292642	-1.70588	-2.59156	-1.48482
MASTL	871.401	885.452	257.945	168.37	251.701	486.474	-1.96443	0.323253	-6.07708	1.22388e-09	8.92499e-08	-1.76781	-2.38324	-1.80317
MBNL3	388.246	479.802	119.446	177.649	140.409	260.61	-1.56928	0.339901	-4.61689	3.89536e-06	0.00013416	-1.85334	-1.28068	-1.62007
MCM10	804.233	709.821	152.034	100.041	129.28	378.582	-2.58809	0.322914	-8.01478	1.10338e-15	2.13116e-13	-2.31314	-2.91695	-2.54703
MCM2	2283.47	2002.69	1111.75	576.656	692.097	1332.83	-1.43647	0.372802	-3.85316	0.000116603	0.00258789	-0.943749	-1.8908	-1.62754
MCM3	3098.65	2931.83	1364.31	1004.34	889.242	1857.17	-1.47553	0.301172	-4.8993	9.61795e-07	3.92769e-05	-1.14355	-1.58547	-1.76107
MCM4	4375.61	4083.06	1144.34	1278.5	1134.08	2402.62	-1.83494	0.228473	-8.03131	9.6434e-16	1.91435e-13	-1.88505	-1.72511	-1.89804
MCM5	2673.5	2330.16	798.906	585.091	642.016	1405.43	-1.89255	0.277284	-6.8253	8.77446e-12	9.72197e-10	-1.64348	-2.09284	-1.9589
MCM6	2375.06	2051.41	619.672	385.166	615.783	1208.92	-2.03721	0.332165	-6.13313	8.61656e-10	6.57682e-08	-1.83271	-2.51874	-1.8418
MCM7	5780.05	4884.16	1867.79	1130.03	1138.85	2959.68	-1.9531	0.344578	-5.66808	1.44403e-08	9.01287e-07	-1.50826	-2.23323	-2.22202
MCM8	498.158	410.683	138.999	156.56	184.926	277.365	-1.50298	0.313914	-4.78788	1.68553e-06	6.56436e-05	-1.70224	-1.5306	-1.29037
MED30	172.238	165.933	73.823	57.0189	86.3534	110.573	-1.23014	0.387038	-3.17835	0.00148115	0.019602	-1.19536	-1.56799	-0.969175
MELK	1407.22	1305.83	196.028	165.839	240.572	662.599	-2.75795	0.298574	-9.23709	2.53281e-20	1.03433e-17	-2.78978	-3.03106	-2.49437
MICALCL	469.153	391.42	285.645	149.811	120.536	282.813	-1.22711	0.460893	-2.66247	0.00775693	0.066789	-0.585165	-1.51624	-1.82993
MIS18A	505.791	479.802	85.2288	155.716	152.333	275.274	-1.90316	0.382089	-4.98092	6.32823e-07	2.66028e-05	-2.53108	-1.66157	-1.69326
MIS18BP1	801.18	767.609	269.351	268.754	280.318	476.942	-1.52511	0.248453	-6.13841	8.33498e-10	6.43956e-08	-1.54176	-1.54496	-1.48418
MKI67	5190.8	5835.97	969.993	608.711	888.447	2698.28	-2.74715	0.312858	-8.78081	1.62295e-18	5.3946e-16	-2.50442	-3.17663	-2.63111
MMP1	1710.24	785.739	666.925	90.7616	250.111	700.256	-1.89876	0.73883	-2.56996	0.0101711	0.0802293	-0.797567	-3.67494	-2.21252
MMRN2	157.735	145.537	62.4172	70.516	41.8368	95.1085	-1.39365	0.42603	-3.27125	0.00107075	0.015228	-1.27943	-1.10342	-1.8566
MMS22L	411.144	391.42	179.734	141.376	160.283	256.291	-1.33061	0.295786	-4.49854	6.84204e-06	0.000226373	-1.15832	-1.50465	-1.32356
MND1	105.069	138.738	26.5704	14.8406	14.014	59.3465	-2.80159	0.535748	-5.22932	1.70137e-07	8.37422e-06	-2.18396	-3.02423	-3.10692
MNS1	48.5866	45.824	5.3882	12.3099	4.47469	22.8167	-2.73319	0.789548	-3.46171	0.000536749	0.00886907	-3.13046	-1.93851	-3.39847
MOB3B	1436.99	1634.43	619.672	529.416	758.872	995.376	-1.27182	0.290414	-4.37933	1.19047e-05	0.000358975	-1.30634	-1.53345	-1.01399
MPHOSPH9	182.16	205.591	116.187	99.1972	68.0698	133.741	-1.05028	0.397538	-2.64198	0.0082424	0.0693324	-0.736041	-0.964122	-1.50741
MPZL2	1325.55	1923.37	960.217	466.992	990.199	1132.77	-1.01241	0.427554	-2.36791	0.0178888	0.118923	-0.733684	-1.77365	-0.689326
MSH6	2928.44	2767.53	1522.36	1504.58	1165.88	1977.26	-1.02799	0.262363	-3.91817	8.92224e-05	0.00207022	-0.903057	-0.920007	-1.28795
MTBP	189.793	239.584	41.235	65.4546	57.7356	118.261	-1.9619	0.402078	-4.87939	1.06413e-06	4.28439e-05	-2.37054	-1.70391	-1.88495
MTFR2	241.696	220.322	41.235	40.9912	34.6824	115.285	-2.59037	0.370098	-6.99914	2.57547e-12	3.09338e-10	-2.48446	-2.49302	-2.73413
MTHFD2	2185	2329.02	916.223	1000.13	1122.95	1510.17	-1.15483	0.244082	-4.73131	2.23071e-06	8.34648e-05	-1.29991	-1.1735	-1.00638
MUTYH	202.006	237.318	145.517	99.1972	76.8141	151.67	-1.05054	0.416027	-2.52517	0.0115642	0.0877784	-0.589425	-1.14224	-1.51117
MX2	682.108	767.609	152.034	173.431	402.739	435.084	-1.57567	0.495477	-3.18011	0.00147219	0.0195069	-2.25079	-2.06082	-0.845341
MXD3	49.3498	62.8206	20.0528	20.7456	28.3229	35.7583	-1.28666	0.551715	-2.33211	0.0196947	0.127323	-1.47334	-1.42434	-0.975174
MYBL1	198.189	227.12	54.2702	40.9912	79.9939	119.613	-1.86724	0.443257	-4.21256	2.52494e-05	0.000692688	-1.96694	-2.37178	-1.40721
MYBL2	2405.59	2152.26	385.038	197.051	447.256	1116.94	-2.73457	0.413164	-6.6186	3.62605e-11	3.62427e-09	-2.56305	-3.52948	-2.34695
MYCBPAP	44.7702	46.9571	8.647	24.1199	14.014	27.2016	-1.55371	0.694945	-2.23573	0.0253697	0.151339	-2.40667	-0.92672	-1.71008
MYO19	1744.59	1531.32	802.165	361.546	537.084	994.841	-1.53454	0.403098	-3.80687	0.000140736	0.00297564	-1.02686	-2.17658	-1.60561
MZT1	589.751	428.812	241.651	143.906	195.26	319.376	-1.4046	0.370892	-3.78707	0.000152431	0.00321342	-1.0573	-1.8051	-1.36483
NASP	2329.26	2245.17	854.306	741.995	732.639	1380.18	-1.56108	0.237526	-6.57224	4.95645e-11	4.79463e-09	-1.42053	-1.62387	-1.64218
NCAPD2	3151.32	3278.56	1392.01	928.423	1005.3	1950.62	-1.5382	0.297487	-5.17066	2.33264e-07	1.09673e-05	-1.20734	-1.79165	-1.67688
NCAPD3	1337.76	1316.03	577.308	441.685	381.276	810.313	-1.51209	0.301808	-5.01011	5.43991e-07	2.37051e-05	-1.2006	-1.58692	-1.7991
NCAPG	1713.3	1546.05	160.181	134.627	196.055	749.542	-3.31891	0.300549	-11.0428	2.37472e-28	3.08563e-25	-3.3449	-3.59564	-3.05335
NCAPG2	1244.64	1325.09	148.775	163.308	234.212	622.707	-2.81576	0.325213	-8.6582	4.79279e-18	1.5223e-15	-3.10971	-2.97525	-2.45503
NCAPH	949.256	798.203	96.6346	84.8566	122.126	409.715	-3.11342	0.321997	-9.6691	4.07948e-22	2.08243e-19	-3.17116	-3.35868	-2.83341
NCAPH2	1222.51	925.11	279.127	537.008	464.744	685.2	-1.32841	0.38428	-3.45688	0.000546467	0.00896856	-1.92978	-0.985756	-1.19426
NDC1	1663.68	1616.3	582.196	562.315	541.853	992.77	-1.54647	0.229297	-6.74438	1.53679e-11	1.66405e-09	-1.49396	-1.54409	-1.59757
NDC80	601.964	610.108	85.2288	67.9853	66.4799	285.853	-3.07105	0.307214	-9.99645	1.57952e-23	1.02619e-20	-2.82996	-3.15608	-3.18838
NDUFC2-KCTD14	667.606	676.961	378.521	108.476	312.911	428.395	-1.33929	0.535324	-2.50182	0.0123555	0.09193	-0.828662	-2.63165	-1.10328
NEIL3	237.88	225.987	42.8644	24.1199	36.2722	112.925	-2.79234	0.422361	-6.61127	3.81049e-11	3.75609e-09	-2.43538	-3.26494	-2.6763
NEK2	443.202	372.157	77.0818	42.6783	44.2216	195.368	-2.938	0.410087	-7.16433	7.81669e-13	1.01567e-10	-2.39748	-3.25036	-3.19911
NEMP2	85.9872	70.7523	39.6056	29.1812	48.9913	54.4035	-1.00845	0.494084	-2.04105	0.0412463	0.206926	-0.977745	-1.41841	-0.670925
NETO2	2143.02	1958.5	929.258	737.777	573.651	1267.94	-1.46016	0.314648	-4.64062	3.47364e-06	0.000121987	-1.14055	-1.47344	-1.83645
NFYB	436.332	385.754	204.175	226.576	149.948	280.057	-1.09109	0.334267	-3.26411	0.00109808	0.0155395	-1.00675	-0.856561	-1.45209
NGFR	44.0069	102.479	44.4938	9.77923	4.47469	40.5467	-1.97334	1.00009	-1.97317	0.0484757	0.228658	-0.593889	-2.7797	-3.90763
NID2	66.142	105.878	44.4938	26.6505	37.0672	55.5464	-1.27481	0.521358	-2.44517	0.0144785	0.102295	-0.911347	-1.65079	-1.17481
NRG1	1835.42	1488.26	580.566	564.846	773.181	1047.96	-1.37752	0.296815	-4.64102	3.46698e-06	0.000121987	-1.50934	-1.54894	-1.09599
NRGN	172.238	178.397	20.0528	8.09209	50.5811	85.3721	-2.75099	0.742315	-3.70596	0.00021059	0.00422154	-3.12787	-4.43709	-1.79307
NT5DC2	2942.94	2638.36	1027.02	1067.61	1812.96	1897.28	-1.09874	0.359938	-3.05257	0.00226889	0.0272057	-1.43998	-1.38406	-0.620102
NUDT1	501.211	450.341	152.034	110.164	155.513	273.353	-1.78039	0.324902	-5.47977	4.2589e-08	2.39656e-06	-1.64382	-2.10857	-1.61118
NUDT15	1209.53	1135.87	474.655	476.271	424.202	743.606	-1.35734	0.243315	-5.57851	2.42591e-08	1.43279e-06	-1.30417	-1.29927	-1.4663
NUF2	376.796	342.696	67.3054	40.1476	41.8368	173.257	-2.89408	0.391123	-7.39941	1.36787e-13	2.07989e-11	-2.41656	-3.16197	-3.10251
NUP107	1011.84	1061.08	394.815	428.188	436.126	665.911	-1.30347	0.241665	-5.39369	6.90254e-08	3.66758e-06	-1.39201	-1.27495	-1.24844
NUP160	1100.38	1133.6	477.914	609.555	545.033	772.798	-1.03597	0.259574	-3.99106	6.57789e-05	0.00159082	-1.22464	-0.873633	-1.03504
NUP35	420.303	368.758	187.881	241.76	136.435	270.527	-1.067	0.37209	-2.86759	0.00413614	0.0427152	-1.06723	-0.703477	-1.52884
NUP37	794.31	777.807	332.898	325.273	319.27	509.412	-1.27273	0.243876	-5.21875	1.80131e-07	8.7572e-06	-1.23948	-1.27291	-1.29978
NUP98	3007.82	2969.22	824.976	1049.05	318.476	1633.41	-2.03314	0.502855	-4.04319	5.27285e-05	0.00133626	-1.85698	-1.51031	-3.23015
NUSAP1	1240.83	1156.26	215.581	129.566	188.9	585.728	-2.76125	0.332984	-8.29244	1.10953e-16	2.55783e-14	-2.47409	-3.20863	-2.66469
OAS3	9093.44	8681.19	5160.81	2300.06	3229.54	5692.51	-1.31911	0.399566	-3.30137	0.000962146	0.0139665	-0.783762	-1.94969	-1.46003
OASL	178.344	151.202	59.1584	46.0526	105.432	107.538	-1.23078	0.49831	-2.4699	0.0135151	0.0982059	-1.47292	-1.83422	-0.63926
ODF2	984.366	1038.42	417.626	536.164	530.724	700.96	-1.02905	0.269527	-3.818	0.000134539	0.00289169	-1.27554	-0.915082	-0.929795
OIP5	182.924	146.67	31.4586	20.7456	31.5026	82.1601	-2.59686	0.450473	-5.76475	8.17813e-09	5.31259e-07	-2.38038	-2.98103	-2.37836
ORC1	522.583	470.737	109.67	84.013	103.842	257.669	-2.33674	0.311336	-7.50553	6.11808e-14	9.93702e-12	-2.17712	-2.5616	-2.2559
ORC6	418.014	431.078	111.299	79.7952	69.6597	221.469	-2.31077	0.353147	-6.54337	6.01482e-11	5.65591e-09	-1.93131	-2.41138	-2.60735
OXCT1	1386.61	1249.18	580.566	355.641	391.61	792.222	-1.57958	0.332538	-4.75007	2.03351e-06	7.70953e-05	-1.18074	-1.88778	-1.74878
P3H3	741.644	910.38	539.831	281.408	271.574	548.467	-1.18705	0.415783	-2.85497	0.00430406	0.0439728	-0.606089	-1.54594	-1.59725
P4HA3	11.9492	14.0972	3.7588	1.34357	2.88482	6.30672	-2.60102	1.26131	-2.06215	0.0391932	0.200354	-1.78782	-3.27202	-2.16961
PAICS	5639.6	5753.25	2183.9	2241.86	1384.49	3440.12	-1.55714	0.320277	-4.86184	1.16299e-06	4.61741e-05	-1.38308	-1.34529	-2.04063
PARP1	4280.97	4152.18	1932.97	1630.27	2215.99	2841.98	-1.13035	0.26194	-4.31531	1.59379e-05	0.000466804	-1.12509	-1.37079	-0.927949
PARP2	543.955	508.129	191.14	229.106	224.673	338.901	-1.2892	0.276928	-4.65537	3.23406e-06	0.000114986	-1.45971	-1.19832	-1.22652
PARPBP	223.377	242.984	67.3054	57.8625	78.404	133.487	-1.78646	0.356639	-5.00916	5.46687e-07	2.37343e-05	-1.79138	-2.00947	-1.57117
PBK	792.783	749.48	101.523	58.7061	101.457	360.29	-3.15919	0.368705	-8.56834	1.0499e-17	3.12628e-15	-2.9246	-3.71483	-2.92554
PCDH18	14.239	35.6261	3.7588	4.71783	8.44939	12.8582	-2.19837	0.982538	-2.23744	0.0252578	0.150734	-2.58305	-2.2552	-1.41447
PCGF5	332.526	330.232	95.0052	204.643	186.516	229.285	-1.02531	0.427279	-2.39963	0.0164118	0.111649	-1.8024	-0.695366	-0.829178
PCK2	1138.55	1240.11	523.537	453.495	599.089	790.456	-1.17906	0.270658	-4.35628	1.3229e-05	0.000394743	-1.18247	-1.38967	-0.987992
PCNA	3175.74	2886.51	1510.95	1528.2	1076.05	2034.99	-1.14488	0.288309	-3.97102	7.15659e-05	0.00172204	-1.00275	-0.986377	-1.49246
PDE1C	456.941	332.499	24.941	55.3318	128.485	199.139	-2.4981	0.647426	-3.85851	0.00011408	0.00255171	-3.96609	-2.8165	-1.60108
PDIA4	6277.71	5880.16	2104.06	1259.94	2183.4	3540.55	-1.71765	0.340007	-5.0518	4.37658e-07	1.96096e-05	-1.52987	-2.26969	-1.47647
PGM3	975.97	850.326	486.061	154.029	556.162	604.01	-1.19756	0.54552	-2.19527	0.0281444	0.162074	-0.906289	-2.56422	-0.711921
PHF19	1147.71	1031.62	376.891	309.245	458.385	664.27	-1.51513	0.302721	-5.00503	5.58527e-07	2.40453e-05	-1.52961	-1.81501	-1.2472
PHTF2	735.538	818.599	404.591	423.97	159.488	507.937	-1.2418	0.477208	-2.60221	0.00926241	0.0748375	-0.939513	-0.872015	-2.28253
PI4K2B	1206.48	1041.82	337.786	343.831	506.876	686.859	-1.5036	0.323371	-4.64976	3.32318e-06	0.00011757	-1.73077	-1.70518	-1.14525
PIF1	143.996	170.465	55.8996	28.3377	22.7583	83.7914	-2.19098	0.531303	-4.12379	3.72695e-05	0.000977419	-1.48685	-2.46696	-2.78329
PIGF	249.329	221.455	111.299	79.7952	124.51	156.778	-1.16851	0.370917	-3.15032	0.00163091	0.0210956	-1.07809	-1.55816	-0.916264
PKMYT1	2132.34	1774.94	262.833	197.894	289.063	930.913	-2.97042	0.305212	-9.73233	2.19499e-22	1.20665e-19	-2.88788	-3.2973	-2.75065
PKN3	279.86	247.516	91.7464	45.209	152.333	162.833	-1.45456	0.553456	-2.62813	0.00858554	0.071262	-1.52039	-2.54143	-0.788882
PLEKHA4	314.971	410.683	91.7464	82.3259	176.181	214.681	-1.63302	0.461033	-3.54208	0.000396988	0.00700513	-1.9709	-2.1272	-1.02956
PLGRKT	528.689	517.194	287.274	251.883	198.44	356.196	-1.09534	0.307428	-3.56293	0.000366739	0.00656867	-0.864133	-1.05381	-1.39786
PLK1	2138.44	1899.58	323.121	262.849	217.518	967.802	-2.92248	0.297885	-9.81077	1.01192e-22	5.78538e-20	-2.64097	-2.93881	-3.21191
PLK4	733.248	726.818	95.0052	93.2923	100.662	349.305	-2.92736	0.276376	-10.5919	3.24829e-26	3.31627e-23	-2.94187	-2.96812	-2.85842
PLXND1	44.7702	63.9537	16.794	4.71783	14.8089	28.5089	-2.24291	0.76606	-2.92786	0.00341306	0.0372958	-1.67184	-3.50359	-1.85332
PM20D2	513.423	562.518	178.105	54.4882	70.4546	275.298	-2.43498	0.551652	-4.41398	1.01488e-05	0.000319507	-1.5933	-3.30201	-2.93126
POC1A	586.698	486.6	127.593	155.716	138.024	298.426	-1.93447	0.299293	-6.46347	1.02328e-10	8.97288e-09	-2.06613	-1.77876	-1.95275
POC1B-GALNT4	19.582	40.1585	0.5	10.6228	7.65445	15.2035	-2.27486	1.12943	-2.01416	0.0439929	0.215487	-5.80954	-1.40045	-1.87325
POLA1	688.214	670.163	223.728	340.457	157.103	415.433	-1.49945	0.41014	-3.65595	0.000256236	0.00495585	-1.60194	-0.996211	-2.11197
POLA2	899.643	823.131	223.728	268.754	359.017	514.355	-1.59881	0.326708	-4.89371	9.89532e-07	4.01801e-05	-1.94349	-1.67895	-1.26118
POLD1	1422.49	1465.6	684.848	476.271	533.904	916.122	-1.35745	0.287779	-4.71697	2.39383e-06	8.86399e-05	-1.0761	-1.6001	-1.4353
POLD3	642.418	667.896	321.492	251.039	266.804	429.43	-1.23327	0.277366	-4.44636	8.73396e-06	0.000279898	-1.02679	-1.38366	-1.29578
POLE	1687.35	1832.72	647.372	604.493	618.167	1077.52	-1.49879	0.231176	-6.48331	8.97292e-11	8.06603e-09	-1.44171	-1.54057	-1.5083
POLE2	234.063	198.793	29.8292	25.807	32.2976	103.658	-2.90817	0.398427	-7.29913	2.89643e-13	4.22436e-11	-2.85428	-3.06325	-2.73958
POLQ	486.709	490	60.7878	77.2645	96.6876	241.79	-2.63504	0.344745	-7.64346	2.11458e-14	3.6414e-12	-3.00607	-2.66004	-2.33652
POLR3G	679.055	591.979	77.0818	166.683	223.083	347.076	-2.02437	0.481194	-4.20698	2.58805e-05	0.000708641	-3.04007	-1.92743	-1.50696
POP1	953.835	878.653	301.939	395.289	417.843	589.012	-1.29906	0.28873	-4.49923	6.82002e-06	0.000226168	-1.60026	-1.21161	-1.13156
PPIH	530.216	526.259	218.84	235.011	217.518	345.069	-1.24015	0.261926	-4.73473	2.19342e-06	8.26601e-05	-1.2713	-1.16845	-1.28004
PPIL1	1066.04	883.186	306.827	590.153	558.547	680.45	-1.00398	0.384204	-2.61314	0.00897154	0.0732976	-1.66103	-0.717363	-0.796773
PPP1R1B	11.9492	39.0254	7.0176	6.40496	1.29494	12.6384	-2.54473	1.16879	-2.17723	0.0294634	0.167045	-1.62161	-1.7534	-4.05971
PRC1	2365.14	2348.29	288.904	273.815	426.587	1140.05	-2.83645	0.318211	-8.91376	4.93291e-19	1.80785e-16	-3.0281	-3.10549	-2.46585
PREX1	39.4272	33.3599	5.3882	6.40496	4.47469	17.311	-2.86974	0.794909	-3.61015	0.000306021	0.00571584	-2.75078	-2.50139	-3.01879
PRIM1	384.429	366.492	127.593	94.9794	94.3028	213.059	-1.84635	0.325968	-5.6642	1.47713e-08	9.17939e-07	-1.5567	-1.98256	-1.99288
PRIM2	408.091	372.157	163.44	151.498	200.825	258.702	-1.18286	0.308811	-3.83039	0.000127943	0.00277916	-1.25364	-1.3631	-0.956465
PRKD3	1091.99	1112.07	484.432	394.445	643.605	744.809	-1.11867	0.323364	-3.4595	0.000541189	0.00892182	-1.18574	-1.48221	-0.775856
PRMT1	4596.2	4582.76	2108.94	2557.35	1988.64	3166.28	-1.04884	0.250763	-4.18259	2.88211e-05	0.000783157	-1.12181	-0.843681	-1.20655
PRPS2	1340.82	1356.82	701.142	439.998	365.377	840.331	-1.43017	0.372663	-3.8377	0.000124193	0.00271837	-0.943894	-1.6161	-1.88421
PRR11	2890.27	2542.05	683.219	513.388	665.069	1458.3	-2.13229	0.27407	-7.7801	7.24701e-15	1.34521e-12	-1.98818	-2.40048	-2.02702
PRUNE2	26.4515	36.7592	7.0176	0.5	7.65445	15.1766	-2.80127	1.20077	-2.33289	0.0196538	0.127225	-2.15168	-5.96266	-2.02636
PSAT1	2682.66	3326.15	855.935	1062.55	1583.22	1901.6	-1.363	0.361521	-3.77019	0.000163123	0.00341865	-1.80319	-1.49123	-0.915895
PSIP1	957.652	1019.16	510.502	185.241	329.605	599.931	-1.53775	0.46178	-3.33004	0.00086832	0.012928	-0.952486	-2.415	-1.58367
PSMA2	2568.17	2346.02	1387.12	935.171	1223.91	1691.58	-1.05717	0.290775	-3.63571	0.00027722	0.00529012	-0.823386	-1.39218	-1.00398
PSMB9	437.859	417.481	60.7878	94.9794	264.42	254.605	-1.60663	0.622377	-2.58144	0.00983892	0.0785191	-2.81423	-2.1704	-0.693259
PSMC3IP	205.822	204.458	51.0114	40.1476	38.6571	107.519	-2.27505	0.377329	-6.02936	1.64613e-09	1.18829e-07	-2.00771	-2.35322	-2.4078
PSRC1	370.69	351.761	26.5704	111.007	89.5331	189.412	-2.24618	0.581837	-3.86049	0.000113161	0.00253911	-3.76451	-1.70175	-2.01191
PSTPIP1	66.9053	75.2847	8.647	21.5892	12.4241	36.47	-2.32603	0.631674	-3.68232	0.000231121	0.00457536	-3.03697	-1.71693	-2.5141
PTGES3	7165.4	6467.11	3943.65	2020.84	3949.76	4708.85	-1.04482	0.380973	-2.74251	0.00609719	0.0567365	-0.787553	-1.75213	-0.78532
PTGS2	3666.53	3318.22	1348.01	1364.55	1200.86	2179.13	-1.42156	0.232682	-6.10945	9.9973e-10	7.48122e-08	-1.37158	-1.35399	-1.53835
PTMA	20780	19900	10070.2	9405.42	5984.8	13227.6	-1.26123	0.32474	-3.88382	0.000102829	0.00234407	-1.01389	-1.11242	-1.76461
PTPRG-AS1	48.5866	27.6944	15.1646	10.6228	6.85951	21.2856	-1.90513	0.760678	-2.50452	0.0122617	0.0914226	-1.27437	-1.78791	-2.4189
PTTG1	1111.83	906.981	313.345	375.043	335.964	608.133	-1.5638	0.273055	-5.72707	1.02182e-08	6.54928e-07	-1.68022	-1.42091	-1.57966
PUSL1	599.674	499.064	334.527	208.861	260.445	380.014	-1.0431	0.338615	-3.08048	0.00206668	0.0253427	-0.70958	-1.38916	-1.07072
RAB30-AS1	62.3256	57.155	21.6822	20.7456	24.3482	36.7513	-1.44329	0.521093	-2.76974	0.00561003	0.0532785	-1.46084	-1.52455	-1.29354
RABGGTB	1095.04	944.373	336.156	477.115	592.729	688.583	-1.11922	0.346672	-3.22848	0.0012445	0.0170707	-1.597	-1.0918	-0.778762
RACGAP1	2030.06	2034.42	401.332	582.561	639.631	1137.1	-1.90662	0.312573	-6.09976	1.06225e-09	7.82617e-08	-2.3402	-1.80259	-1.66776
RAD18	899.643	842.394	357.339	397.82	322.45	563.429	-1.27938	0.263084	-4.86301	1.15614e-06	4.60298e-05	-1.28463	-1.12981	-1.43285
RAD51	497.395	458.273	80.3406	62.9239	80.7888	235.444	-2.69132	0.319738	-8.41727	3.85371e-17	9.49674e-15	-2.5711	-2.92362	-2.56307
RAD51AP1	376.033	248.649	49.382	60.3932	43.4267	155.077	-2.62505	0.40196	-6.53062	6.54995e-11	5.96296e-09	-2.63043	-2.34003	-2.81583
RAD54B	317.261	333.632	57.529	95.823	47.4014	169.829	-2.2847	0.4339	-5.2655	1.39807e-07	7.01144e-06	-2.4996	-1.76352	-2.77896
RAD54L	395.878	405.017	65.676	45.209	45.8115	191.018	-2.97298	0.353973	-8.3989	4.50674e-17	1.09178e-14	-2.60808	-3.14684	-3.12774
RBL1	510.37	471.87	174.846	132.94	128.485	283.202	-1.76874	0.311646	-5.67549	1.38291e-08	8.66924e-07	-1.48888	-1.88419	-1.93337
RBMX	4151.21	3781.66	2201.82	1696.91	1476.7	2661.16	-1.14774	0.291254	-3.94068	8.12524e-05	0.0019164	-0.847579	-1.22336	-1.4239
RECQL4	704.243	664.497	282.386	148.968	171.412	393.801	-1.77971	0.38413	-4.63309	3.60249e-06	0.000125586	-1.2765	-2.19917	-1.9967
RFC2	900.406	802.735	160.181	283.095	122.921	453.368	-2.17465	0.434849	-5.00094	5.70529e-07	2.44149e-05	-2.40805	-1.58647	-2.79002
RFC3	889.72	772.142	230.245	202.956	178.566	454.226	-2.03495	0.284777	-7.14578	8.94888e-13	1.14202e-10	-1.84794	-2.02994	-2.21465
RFC4	593.568	574.982	197.657	193.677	182.541	347.985	-1.61525	0.263513	-6.12967	8.80628e-10	6.65969e-08	-1.56346	-1.59281	-1.67824
RFC5	685.161	649.767	137.37	193.677	151.538	363.003	-2.05085	0.306456	-6.69214	2.19936e-11	2.32855e-09	-2.28012	-1.78453	-2.1385
RFWD3	1868.24	1633.3	518.649	998.439	921.834	1187.59	-1.10519	0.37295	-2.96337	0.00304292	0.0341653	-1.7519	-0.80699	-0.922156
RHNO1	531.742	519.46	288.904	213.079	240.572	358.251	-1.0931	0.29257	-3.7362	0.000186825	0.00383523	-0.863281	-1.30248	-1.1274
RIPPLY3	12.7125	44.6909	10.2764	2.18713	7.65445	15.0043	-2.21963	1.07797	-2.05908	0.0394867	0.201424	-1.21378	-3.446	-1.63874
RMI1	395.878	341.563	125.964	92.4487	80.7888	206.829	-1.90563	0.355853	-5.35509	8.55118e-08	4.42833e-06	-1.5456	-1.99188	-2.18638
RNASEH2A	776.755	671.296	313.345	197.051	210.364	433.262	-1.60097	0.341181	-4.69243	2.69975e-06	9.86893e-05	-1.20445	-1.87364	-1.77932
RNASEH2B	437.096	406.15	187.881	186.928	156.308	274.373	-1.2576	0.289301	-4.34702	1.37999e-05	0.00040837	-1.16516	-1.1725	-1.43059
RNU1-1	0.5	34.493	0.5	0.5	0.5	6.79861	-6.48312	2.84314	-2.28027	0.0225919	0.139942	-3.05412	-3.05412	-3.05412
RPA3	313.444	297.372	125.964	120.286	108.612	192.636	-1.37652	0.302526	-4.55008	5.36251e-06	0.000182927	-1.27723	-1.34377	-1.49106
RPF2	789.73	784.606	378.521	235.011	370.147	511.103	-1.26726	0.336526	-3.7657	0.000166081	0.00346033	-1.05629	-1.74393	-1.08857
RPL22L1	1886.56	1764.74	658.778	369.138	301.782	995.7	-2.04796	0.409878	-4.99652	5.83751e-07	2.4832e-05	-1.46974	-2.30537	-2.59603
RPL39L	265.358	241.85	158.552	52.8011	84.7635	160.165	-1.38058	0.527037	-2.6195	0.00880581	0.0723245	-0.676073	-2.26239	-1.57951
RPSAP52	169.948	108.145	57.529	39.304	29.1178	80.3087	-1.76492	0.506271	-3.48612	0.00049009	0.00823132	-1.23667	-1.78628	-2.21905
RRM1	3181.08	2987.35	631.078	877.809	834.391	1701.84	-1.97998	0.276328	-7.16534	7.75934e-13	1.01567e-10	-2.2883	-1.81221	-1.8854
RRM2	3451.28	2982.82	362.227	326.117	431.357	1510.26	-3.10855	0.272157	-11.4219	3.24995e-30	7.74192e-27	-3.14694	-3.29845	-2.89495
RTN4RL1	101.253	169.332	70.5642	15.6842	36.2722	78.1211	-1.76306	0.686933	-2.56656	0.0102713	0.0808927	-0.8919	-3.06153	-1.85197
SAAL1	474.496	449.208	253.057	143.063	178.566	299.178	-1.28016	0.36396	-3.5173	0.000435953	0.00748029	-0.867428	-1.69024	-1.37043
SAMD3	29.5046	43.5578	16.794	10.6228	5.26963	20.6498	-1.84059	0.803113	-2.29182	0.0219161	0.13752	-1.09399	-1.75477	-2.76616
SAPCD2	189.03	215.789	21.6822	91.6051	13.219	105.765	-2.26614	0.80056	-2.83069	0.00464476	0.0464249	-3.21954	-1.14062	-3.93343
SASS6	260.015	219.188	62.4172	67.1417	75.2242	136.297	-1.81417	0.346949	-5.22893	1.70496e-07	8.37422e-06	-1.93537	-1.8301	-1.66611
SCARA3	1140.84	1680.89	841.27	225.732	357.428	848.731	-1.57533	0.567185	-2.77746	0.0054785	0.0523398	-0.719018	-2.61698	-1.95394
SEMA3D	275.28	461.672	39.6056	63.7675	62.5052	180.066	-2.72956	0.433073	-6.30278	2.9235e-10	2.45798e-08	-3.17011	-2.48299	-2.51184
SEMA5A	225.667	288.308	81.97	13.1535	50.5811	131.436	-2.43389	0.696865	-3.49263	0.000478294	0.00807114	-1.63774	-4.27739	-2.33423
SFR1	256.198	165.933	86.8582	122.817	80.7888	142.019	-1.12776	0.417884	-2.69874	0.00696026	0.0621769	-1.2472	-0.747419	-1.3517
SFXN2	179.107	107.011	18.4234	56.1754	30.7077	77.785	-2.02329	0.603158	-3.3545	0.000795086	0.0120256	-2.90968	-1.30129	-2.17262
SGOL1	278.334	284.908	26.5704	39.304	32.2976	131.783	-3.10531	0.382056	-8.12788	4.36874e-16	9.1827e-14	-3.40576	-2.84091	-3.12416
SGOL2	616.466	608.975	64.0466	166.683	184.131	327.56	-2.14105	0.488596	-4.38204	1.17576e-05	0.000355287	-3.25801	-1.8781	-1.73447
SH2B3	824.078	1013.49	391.556	458.556	477.463	632.529	-1.05184	0.275171	-3.82252	0.000132097	0.00284755	-1.2228	-0.994923	-0.936632
SH2D2A	159.262	63.9537	47.7526	15.6842	60.1204	68.8546	-1.45665	0.723656	-2.0129	0.0441251	0.215839	-1.0796	-2.68587	-0.747324
SHCBP1	934.753	889.984	130.852	81.4823	169.822	440.879	-2.84554	0.395937	-7.18684	6.63086e-13	8.77545e-11	-2.80125	-3.48462	-2.42516
SHMT1	1061.46	1139.27	455.103	294.905	507.671	691.18	-1.39405	0.342895	-4.06555	4.79201e-05	0.00122746	-1.27281	-1.89876	-1.11511
SHMT2	3744.38	3859.84	1546.8	2462.03	1336.79	2589.47	-1.09327	0.355997	-3.07101	0.00213337	0.0259508	-1.29735	-0.626789	-1.50786
SIVA1	937.806	750.613	205.804	453.495	397.969	548.638	-1.25743	0.418925	-3.00158	0.00268584	0.0309977	-2.02741	-0.887593	-1.07602
SIX4	327.947	342.696	147.146	192.833	154.718	232.568	-1.02186	0.309754	-3.29895	0.000970458	0.0140677	-1.18795	-0.797844	-1.11555
SKA1	415.724	394.819	36.3468	36.7733	68.8647	190.006	-3.09494	0.430186	-7.19442	6.27285e-13	8.45828e-11	-3.47851	-3.46168	-2.55657
SKA3	718.745	627.105	106.411	95.823	80.7888	325.275	-2.85051	0.306268	-9.30724	1.31203e-20	5.68267e-18	-2.65745	-2.80865	-3.05487
SKP2	1310.29	1711.48	259.575	975.662	307.346	912.37	-1.55414	0.596335	-2.60616	0.0091564	0.0742749	-2.52834	-0.61811	-2.28463
SLC10A2	19.582	46.9571	7.0176	13.1535	2.08988	17.26	-2.23739	1.04388	-2.14333	0.0320863	0.175443	-2.11139	-1.20499	-3.85894
SLC10A7	237.88	242.984	78.7112	103.415	98.2775	151.753	-1.35862	0.334949	-4.05619	4.98802e-05	0.00127083	-1.6109	-1.2171	-1.29061
SLC16A9	698.137	536.457	145.517	127.878	173.002	335.698	-2.05598	0.323234	-6.36065	2.00898e-10	1.71942e-08	-2.0723	-2.25871	-1.8227
SLC1A4	638.601	955.704	422.515	141.376	223.878	475.915	-1.60925	0.513235	-3.13551	0.00171554	0.0219716	-0.886738	-2.46621	-1.80303
SLC25A32	867.585	778.94	209.063	240.916	450.435	508.888	-1.45345	0.423894	-3.42879	0.000606271	0.00975838	-1.97532	-1.77073	-0.867939
SLC25A40	315.734	318.901	158.552	91.6051	200.03	216.464	-1.08366	0.431108	-2.51366	0.0119485	0.0899791	-1.00096	-1.79241	-0.665697
SLC29A1	894.3	887.718	417.626	263.693	213.544	534.876	-1.58657	0.380794	-4.16647	3.09352e-05	0.000831121	-1.09322	-1.75657	-2.0609
SLC43A3	1769.02	1463.33	334.527	485.551	893.216	988.629	-1.49933	0.462043	-3.24499	0.00117453	0.0163273	-2.26591	-1.72841	-0.849022
SLC4A7	1041.61	1038.42	202.546	563.159	544.238	677.495	-1.2495	0.481517	-2.59493	0.00946109	0.0760131	-2.36029	-0.884991	-0.934295
SLC7A5	31663.6	38694.8	10790.4	12729.9	12942.9	21363.8	-1.53316	0.251027	-6.10756	1.01169e-09	7.53129e-08	-1.69774	-1.45926	-1.43532
SLC8A1	615.703	579.515	96.6346	67.9853	90.3281	289.533	-2.83009	0.321668	-8.79818	1.39057e-18	4.73225e-16	-2.62793	-3.13525	-2.72529
SLF1	276.044	254.315	101.523	77.2645	107.022	162.733	-1.48537	0.344933	-4.30627	1.66032e-05	0.000482336	-1.38395	-1.77788	-1.30785
SLFN11	68.4318	61.6874	11.9058	6.40496	6.85951	30.5579	-3.09753	0.657873	-4.7084	2.49666e-06	9.22086e-05	-2.44816	-3.34256	-3.24364
SLFN13	72.2482	66.2199	15.1646	2.18713	29.1178	36.4875	-2.19384	0.967582	-2.26734	0.0233696	0.143542	-2.18941	-4.983	-1.24821
SLIT2	951.545	893.384	140.628	342.144	294.627	523.966	-1.82785	0.435452	-4.1976	2.69762e-05	0.00073442	-2.71289	-1.43017	-1.64588
SMC1A	2760.52	2717.68	987.916	1195.83	1647.61	1861.41	-1.09991	0.321052	-3.42596	0.000612622	0.0098274	-1.4712	-1.19564	-0.733278
SMC2	1658.34	1430.47	605.007	900.585	596.704	1037.72	-1.13969	0.32027	-3.55852	0.000372955	0.00665499	-1.34809	-0.774183	-1.36803
SMC4	3282.6	3044.01	748.395	751.274	748.537	1714.46	-2.07845	0.222208	-9.35361	8.47057e-21	3.78343e-18	-2.07853	-2.07299	-2.07826
SMC6	1440.04	1478.06	710.918	504.109	955.221	1017.17	-1.01234	0.358036	-2.82749	0.00469144	0.0467281	-1.03715	-1.5331	-0.611003
SMCO4	49.3498	52.6226	5.3882	16.5278	15.6038	27.3985	-2.01978	0.706155	-2.86025	0.0042331	0.0435592	-3.24149	-1.62447	-1.70746
SMG1P2	439.385	520.593	161.811	107.633	143.589	274.102	-1.81147	0.336116	-5.38941	7.06877e-08	3.72819e-06	-1.56352	-2.1517	-1.73588
SNCB	21.1085	28.8275	2.1294	8.09209	4.47469	12.4264	-2.40473	0.978391	-2.45784	0.0139774	0.10024	-3.53412	-1.60805	-2.46278
SNHG1	791.257	734.749	372.003	286.469	188.9	474.176	-1.44079	0.378361	-3.80797	0.000140113	0.00296687	-1.03538	-1.41232	-2.01307
SNHG12	99.7263	108.145	62.4172	57.8625	28.3229	70.7947	-1.08966	0.51891	-2.0999	0.035738	0.18857	-0.734488	-0.843803	-1.87446
SNRNP25	763.016	568.184	194.399	320.212	343.914	437.445	-1.21473	0.377725	-3.21591	0.00130032	0.0177004	-1.76002	-1.04001	-0.936989
SNX10	252.382	216.922	65.676	30.8684	139.614	140.593	-1.57795	0.638449	-2.47154	0.0134534	0.0978916	-1.83296	-2.92219	-0.744947
SORL1	2571.22	2577.17	451.844	822.977	1394.82	1563.11	-1.53131	0.482705	-3.17235	0.00151211	0.019901	-2.51023	-1.6452	-0.88404
SPAG5	961.468	821.998	173.216	117.756	145.974	443.582	-2.62663	0.313962	-8.36609	5.95625e-17	1.41888e-14	-2.35961	-2.91639	-2.60648
SPC24	84.4607	78.684	7.0176	9.77923	16.3988	38.768	-2.89294	0.619818	-4.66741	3.05023e-06	0.000110093	-3.53813	-3.05938	-2.31359
SPC25	208.875	178.397	20.0528	20.7456	17.9887	88.7118	-3.34357	0.428037	-7.81141	5.6551e-15	1.07771e-12	-3.26699	-3.21799	-3.42371
SPCS3	2688.77	2529.58	914.593	986.629	1684.98	1760.41	-1.12542	0.367271	-3.06426	0.00218206	0.0264307	-1.51172	-1.40234	-0.630194
SPDL1	750.04	723.418	158.552	214.766	225.468	413.949	-1.87971	0.302785	-6.20805	5.36475e-10	4.28371e-08	-2.21594	-1.77813	-1.70798
SRR	290.546	287.175	160.181	135.471	130.075	200.189	-1.03431	0.305064	-3.39047	0.000697737	0.0108517	-0.850642	-1.09237	-1.151
SRSF1	6664.69	5644.48	2785.14	2734.5	2609.49	4087.16	-1.18393	0.23025	-5.14191	2.71956e-07	1.26615e-05	-1.13894	-1.16541	-1.23292
SRSF2	6257.1	5284.15	2107.31	2316.93	1998.98	3592.39	-1.43066	0.241134	-5.93305	2.97362e-09	2.04337e-07	-1.44818	-1.31137	-1.52432
SRSF3	7531.77	6616.68	3153.39	3010.34	2924.28	4646.79	-1.22397	0.224076	-5.46233	4.69937e-08	2.60342e-06	-1.16264	-1.22962	-1.27146
SRSF7	3076.51	2749.4	1124.79	1380.57	1143.62	1894.48	-1.25984	0.251704	-5.00526	5.57881e-07	2.40453e-05	-1.37056	-1.07494	-1.3466
SSR3	10570.4	9453.96	6148.23	4130.6	3270.08	6714.15	-1.14909	0.354175	-3.2444	0.00117697	0.0163273	-0.701267	-1.27509	-1.61211
SSRP1	5901.41	5345.34	1902.01	3298	2058.6	3700.57	-1.21644	0.344873	-3.52723	0.000419933	0.00726647	-1.56215	-0.768079	-1.44801
STAC	83.6974	102.479	33.088	30.0248	15.6038	52.4786	-1.86659	0.550868	-3.38845	0.000702889	0.01092	-1.48491	-1.62506	-2.56932
STEAP1	366.874	276.977	103.152	140.532	153.923	207.792	-1.27689	0.360036	-3.54655	0.000390312	0.00691293	-1.62775	-1.18163	-1.05031
STEAP1B	126.441	100.213	34.7174	25.807	54.5558	67.8468	-1.57012	0.520765	-3.01502	0.00256958	0.029908	-1.69704	-2.12493	-1.04496
STIL	827.894	771.009	143.887	181.867	235.802	431.592	-2.09035	0.332745	-6.28215	3.33918e-10	2.75878e-08	-2.47316	-2.13522	-1.76052
STMN1	5291.55	4505.71	1646.19	602.806	2962.44	3001.24	-1.49584	0.592692	-2.52381	0.0116092	0.0879797	-1.56859	-3.01796	-0.720935
SUV39H1	531.742	548.921	153.664	189.459	142.794	312.816	-1.73927	0.299575	-5.80582	6.40533e-09	4.19961e-07	-1.81389	-1.51178	-1.91973
SUV39H2	350.845	337.031	155.293	149.811	121.331	222.362	-1.28268	0.307773	-4.16763	3.07777e-05	0.00083001	-1.14686	-1.19871	-1.50291
SYBU	206.585	233.919	80.3406	86.5437	136.435	148.265	-1.11783	0.40363	-2.76945	0.00561519	0.0532921	-1.45217	-1.34487	-0.688164
SYNE3	155.446	142.138	78.7112	34.2426	91.918	99.991	-1.13397	0.533745	-2.12455	0.0336241	0.181081	-0.917208	-2.11798	-0.69343
SYNJ2	582.119	512.662	78.7112	332.021	158.693	332.341	-1.52496	0.58352	-2.61338	0.00896527	0.0732976	-2.79502	-0.718383	-1.78342
SYT12	13.4757	45.824	7.0176	9.77923	2.08988	15.1373	-2.33648	1.08226	-2.15888	0.0308595	0.171401	-1.82419	-1.34544	-3.57174
TACC3	2423.91	2165.86	417.626	410.473	414.663	1166.01	-2.47169	0.234273	-10.5505	5.05452e-26	4.24966e-23	-2.45585	-2.48078	-2.46613
TAF1A	115.755	101.346	41.235	55.3318	60.9153	74.4166	-1.04296	0.42432	-2.45796	0.0139728	0.10024	-1.39324	-0.969002	-0.830305
TAGLN3	144.76	147.803	57.529	48.5833	55.3508	90.3052	-1.45582	0.375004	-3.88214	0.000103542	0.00235657	-1.34631	-1.59014	-1.40199
TARBP1	412.671	471.87	153.664	240.916	200.03	295.33	-1.15307	0.336026	-3.4315	0.000600263	0.00968348	-1.52191	-0.873158	-1.14148
TCF19	1291.97	1107.54	191.14	113.538	276.344	595.606	-2.63362	0.433924	-6.06931	1.28461e-09	9.32027e-08	-2.64576	-3.39722	-2.11393
TCOF1	3877.96	3763.53	1395.27	1371.29	1301.81	2341.47	-1.49506	0.217788	-6.86474	6.66129e-12	7.61678e-10	-1.45315	-1.47815	-1.55317
TDP1	538.612	564.784	257.945	234.168	318.476	382.297	-1.02948	0.295179	-3.48767	0.000487252	0.00819329	-1.09641	-1.23593	-0.79229
TEAD4	368.4	364.225	220.469	138.001	114.176	240.554	-1.23049	0.399351	-3.08123	0.00206148	0.0253133	-0.732477	-1.40837	-1.68179
TEX30	263.068	269.045	75.4524	97.5101	107.022	161.919	-1.50541	0.342289	-4.39808	1.09213e-05	0.000337145	-1.818	-1.44802	-1.31374
TFPI2	1649.18	1177.79	318.233	347.206	565.701	811.123	-1.78321	0.383147	-4.65411	3.25388e-06	0.000115404	-2.13076	-2.00506	-1.3008
THBS1	96590.4	102768	27336.9	16975.6	34598.6	55653.5	-1.92205	0.369025	-5.20846	1.90419e-07	9.19481e-06	-1.86575	-2.55314	-1.52589
TICRR	473.733	567.05	135.74	84.8566	86.3534	269.047	-2.36655	0.365705	-6.47121	9.72201e-11	8.63085e-09	-1.93293	-2.61068	-2.58545
TIMELESS	1428.59	1481.46	419.256	466.992	532.314	865.224	-1.62009	0.257841	-6.28331	3.31437e-10	2.7542e-08	-1.79491	-1.63934	-1.45046
TIPIN	253.909	203.325	95.0052	82.3259	118.151	150.043	-1.2185	0.36665	-3.32332	0.000889527	0.0131208	-1.25797	-1.46463	-0.943418
TK1	2297.97	2014.02	508.873	204.643	484.618	1101.52	-2.43616	0.44894	-5.42648	5.7476e-08	3.11176e-06	-2.07984	-3.39404	-2.1503
TLL1	91.3302	104.745	47.7526	8.93566	42.6318	58.5791	-1.59496	0.743008	-2.14663	0.0318226	0.174335	-1.03437	-3.45231	-1.19802
TMEM123	5582.36	6571.35	2742.78	2477.21	3526.85	4179.61	-1.05938	0.285353	-3.71251	0.00020521	0.00414275	-1.14289	-1.28982	-0.780153
TMEM171	130.257	101.346	37.9762	51.114	41.8368	72.0061	-1.41217	0.431846	-3.27009	0.00107513	0.0152685	-1.59716	-1.16854	-1.45748
TMEM200A	2094.17	1524.52	675.072	797.67	809.748	1179.74	-1.24966	0.286231	-4.36593	1.2658e-05	0.00037929	-1.40426	-1.1635	-1.14182
TMEM237	886.667	926.243	404.591	417.222	448.845	616.214	-1.09719	0.243366	-4.50841	6.53158e-06	0.000217107	-1.16343	-1.11908	-1.01367
TMPO	3823.76	3518.78	1017.25	1174.74	930.578	2092.52	-1.81893	0.250117	-7.27233	3.53349e-13	5.10144e-11	-1.85037	-1.64269	-1.97883
TMPO-AS1	85.9872	66.2199	21.6822	11.4664	14.014	39.3739	-2.35585	0.583618	-4.03663	5.42247e-05	0.0013621	-1.79918	-2.71829	-2.42883
TMPRSS11D	71.4849	32.2268	16.794	14.8406	10.8342	28.7361	-1.93628	0.694883	-2.78649	0.00532831	0.0512362	-1.515	-1.6934	-2.14736
TMX2-CTNND1	30.2679	0.5	0.5	0.5	0.5	5.95358	-6.30021	2.86502	-2.19901	0.0278774	0.161121	-2.95986	-2.95986	-2.95986
TNC	3116.2	7047.25	401.332	2305.12	1934.59	2960.4	-1.71539	0.682813	-2.51224	0.0119967	0.0900929	-3.54556	-1.02358	-1.2764
TNFRSF11A	47.8233	57.155	28.1998	13.9971	18.7836	32.6918	-1.42012	0.605721	-2.34452	0.0190516	0.124853	-0.890612	-1.90117	-1.47682
TONSL	808.049	743.814	282.386	175.962	219.903	445.523	-1.78807	0.327182	-5.46507	4.62721e-08	2.57341e-06	-1.45702	-2.13943	-1.81782
TOP2A	3758.89	4076.26	808.682	438.311	417.843	1899.5	-2.82432	0.386345	-7.31036	2.66432e-13	3.92588e-11	-2.27513	-3.15875	-3.22774
TOPBP1	1387.38	1306.97	632.707	424.814	569.676	863.808	-1.31559	0.298032	-4.41426	1.01355e-05	0.000319507	-1.08968	-1.66439	-1.24108
TOR3A	950.019	854.858	257.945	488.081	370.147	583.71	-1.27569	0.364455	-3.50027	0.000464789	0.00788047	-1.80476	-0.884699	-1.28372
TPD52	985.893	858.257	345.933	342.988	245.341	555.182	-1.57063	0.306019	-5.13245	2.85992e-07	1.32717e-05	-1.41093	-1.42326	-1.90663
TPX2	3558.14	3332.95	632.707	553.879	901.166	1795.27	-2.30763	0.320106	-7.20895	5.63853e-13	7.67538e-11	-2.44435	-2.63632	-1.9341
TRA2B	3664.24	3104.06	999.322	1819.23	1435.36	2203.94	-1.25423	0.346806	-3.61651	0.000298604	0.00562312	-1.75481	-0.890509	-1.23242
TRAIP	176.054	168.199	44.4938	38.4605	45.0166	93.9448	-2.02935	0.379368	-5.34929	8.82996e-08	4.55619e-06	-1.95142	-2.16165	-1.93457
TRIM47	729.431	814.066	103.152	131.253	282.703	411.621	-2.15901	0.491238	-4.39503	1.10755e-05	0.000340435	-2.90118	-2.55361	-1.44667
TRIM59	418.014	468.471	150.405	122.817	222.288	275.899	-1.42355	0.381044	-3.73593	0.000187026	0.00383523	-1.5569	-1.84924	-0.993325
TRIM6-TRIM34	73.7748	129.674	51.0114	40.1476	55.3508	69.4916	-1.06267	0.488032	-2.17746	0.0294463	0.167014	-0.93915	-1.28466	-0.821366
TRIP13	1234.72	1195.92	241.651	213.079	226.263	621.827	-2.42601	0.25003	-9.70285	2.93186e-22	1.55204e-19	-2.33016	-2.5117	-2.42508
TROAP	385.956	371.024	59.1584	53.6447	60.9153	185.64	-2.72091	0.320173	-8.49825	1.92464e-17	5.09424e-15	-2.67732	-2.81847	-2.6351
TSEN15	746.223	739.282	173.216	222.358	273.164	430.349	-1.73231	0.320997	-5.39664	6.79004e-08	3.63483e-06	-2.10029	-1.73998	-1.4431
TSPAN5	2056.77	1851.99	1097.09	596.058	943.297	1308.54	-1.15508	0.352829	-3.27377	0.00106123	0.0151379	-0.831052	-1.7112	-1.04894
TTC21B	304.285	320.034	163.44	130.409	131.665	209.467	-1.1475	0.308736	-3.71678	0.000201778	0.0040908	-0.933064	-1.25878	-1.24495
TTF2	868.348	874.121	526.796	403.725	173.002	568.698	-1.24852	0.491159	-2.54198	0.0110226	0.0850683	-0.725808	-1.10968	-2.33227
TTK	852.319	820.865	140.628	121.13	94.3028	405.349	-2.83278	0.313315	-9.04134	1.54769e-19	6.14477e-17	-2.57238	-2.78771	-3.1489
TUBA1B	45592.7	40336.6	10537.8	10045.7	13139.2	23929.9	-1.93438	0.259312	-7.45969	8.67277e-14	1.3622e-11	-2.02487	-2.09387	-1.70656
TUBA1C	19639.7	16120	7076.98	7849.04	8701.9	11877	-1.18275	0.252377	-4.68646	2.77977e-06	0.000101216	-1.3301	-1.18072	-1.03191
TWIST2	588.988	560.252	328.009	214.766	257.265	389.356	-1.11461	0.317886	-3.50632	0.000454345	0.00774935	-0.80842	-1.41939	-1.1589
UAP1	2704.8	2485.39	1054.72	1130.88	1064.92	1687.64	-1.26032	0.225257	-5.59503	2.20588e-08	1.33596e-06	-1.29763	-1.19705	-1.28375
UBA7	67.6685	100.213	8.647	28.3377	34.6824	47.4097	-1.7972	0.682865	-2.63185	0.00849209	0.0706916	-3.25147	-1.53902	-1.24754
UBE2C	1104.2	1012.36	135.74	120.286	131.665	500.35	-3.04192	0.266798	-11.4016	4.10476e-30	8.38134e-27	-2.96144	-3.13582	-3.00542
UBE2S	2808.6	2610.03	857.564	630.644	777.155	1536.3	-1.8455	0.268678	-6.86882	6.47359e-12	7.46185e-10	-1.65864	-2.10206	-1.80069
UBE2T	518.003	431.078	169.958	127.878	118.946	272.673	-1.78612	0.330365	-5.40651	6.42659e-08	3.46624e-06	-1.47528	-1.88568	-1.99015
UBL7-AS1	63.0889	60.5543	31.4586	17.3713	28.3229	39.6592	-1.29888	0.551738	-2.35417	0.0185641	0.122106	-0.974354	-1.8311	-1.12584
UBR7	904.985	718.886	337.786	289	424.202	534.472	-1.2136	0.318623	-3.80888	0.000139596	0.00296687	-1.25572	-1.48076	-0.927076
UGDH	721.035	750.613	350.821	341.301	283.498	488.954	-1.18139	0.268563	-4.39894	1.08781e-05	0.000336539	-1.06833	-1.10803	-1.37573
UHMK1	2596.41	2919.37	1375.71	736.09	1379.72	1800.96	-1.24564	0.372802	-3.34131	0.000833854	0.0125042	-1.00091	-1.90313	-0.996713
UHRF1	2381.17	2358.48	702.771	399.507	575.241	1282.93	-2.08703	0.334637	-6.2367	4.46904e-10	3.58853e-08	-1.75364	-2.56847	-2.04253
USP1	1974.34	1525.65	631.078	480.489	394.79	1000.77	-1.80575	0.330815	-5.45849	4.80204e-08	2.65002e-06	-1.45951	-1.85282	-2.13624
USP13	334.816	350.628	199.287	64.611	190.49	227.467	-1.18508	0.534941	-2.21535	0.0267363	0.156423	-0.781809	-2.4068	-0.846938
VEGFC	2228.51	2024.22	878.747	814.541	876.523	1364.01	-1.31273	0.230154	-5.70371	1.17225e-08	7.44664e-07	-1.2732	-1.38266	-1.27686
VPS54	708.06	829.93	191.14	390.228	369.352	497.242	-1.27489	0.402605	-3.16661	0.00154226	0.0202049	-2.0038	-0.974114	-1.05344
VRK1	844.686	842.394	209.063	283.938	259.65	487.446	-1.74636	0.284288	-6.14291	8.10213e-10	6.29368e-08	-2.01252	-1.57088	-1.69989
WDHD1	893.536	846.926	282.386	263.693	288.268	514.462	-1.64817	0.249981	-6.59319	4.30472e-11	4.21421e-09	-1.62321	-1.72202	-1.59347
WDR34	1330.9	1014.63	495.838	499.048	494.157	766.413	-1.24206	0.267868	-4.63684	3.53773e-06	0.000123933	-1.22873	-1.21942	-1.23363
WDR62	358.478	377.823	85.2288	73.8903	62.5052	191.085	-2.33624	0.330559	-7.06752	1.57722e-12	1.94338e-10	-2.11038	-2.31634	-2.55775
WDR76	495.105	393.686	86.8582	48.5833	114.971	227.341	-2.42067	0.45622	-5.30594	1.12095e-07	5.68149e-06	-2.34566	-3.18386	-1.94112
WDYHV1	253.909	215.789	67.3054	131.253	49.7862	143.108	-1.5061	0.516475	-2.91611	0.00354424	0.0382323	-1.79817	-0.834618	-2.23315
WHSC1	4726.72	4944.22	1136.19	592.683	1230.27	2525.52	-2.2946	0.388419	-5.90754	3.47249e-09	2.36344e-07	-2.08909	-3.02796	-1.97432
WNT7B	625.625	784.606	435.55	148.968	283.498	455.149	-1.29104	0.487509	-2.64824	0.0080913	0.0684718	-0.685796	-2.23363	-1.30529
XAF1	575.249	657.699	98.264	250.196	343.914	384.564	-1.41321	0.528705	-2.67296	0.00751842	0.0654052	-2.64607	-1.29775	-0.838761
XBP1	1746.12	1483.73	758.171	408.786	362.992	951.459	-1.66787	0.410214	-4.06585	4.78575e-05	0.00122746	-1.08609	-1.97727	-2.14868
XRCC2	160.789	173.864	37.9762	17.3713	17.9887	81.0978	-2.85033	0.519141	-5.49047	4.00858e-08	2.28265e-06	-2.1384	-3.26678	-3.2164
XRCC3	669.896	607.842	272.61	181.867	79.1989	361.783	-1.85502	0.526252	-3.52497	0.000423523	0.00731088	-1.22698	-1.81093	-3.01026
ZDHHC6	543.955	520.593	280.757	252.726	215.133	362.133	-1.09881	0.285036	-3.85499	0.000115732	0.00257256	-0.922501	-1.07425	-1.30659
ZFP42	295.889	271.311	111.299	46.8961	131.665	170.912	-1.56189	0.510899	-3.05713	0.00223466	0.0269536	-1.34806	-2.59496	-1.10563
ZGRF1	150.866	160.267	46.1232	33.3991	38.6571	85.3625	-2.00963	0.403432	-4.98134	6.31469e-07	2.66028e-05	-1.75331	-2.21899	-2.00807
ZNF22	316.497	333.632	194.399	60.3932	155.513	211.587	-1.25879	0.53173	-2.36735	0.0179158	0.119025	-0.741207	-2.42777	-1.06319
ZNF367	395.115	335.898	174.846	105.946	38.6571	209.592	-1.79559	0.608018	-2.95318	0.00314518	0.0351204	-1.05906	-1.78182	-3.23634
ZNF385D	22.6351	34.493	11.9058	2.18713	7.65445	15.2751	-2.11156	0.982275	-2.14966	0.0315821	0.173633	-1.23077	-3.67532	-1.86806
ZNF492	62.3256	52.6226	18.4234	3.0307	9.24433	28.6293	-2.62053	0.845233	-3.10037	0.00193281	0.0241062	-1.63621	-4.24003	-2.63111
ZNF684	46.2967	53.7557	18.4234	24.1199	25.1431	33.0478	-1.14815	0.551026	-2.08365	0.037192	0.192691	-1.43713	-1.04844	-0.988502
ZNF695	92.8567	87.7488	29.8292	12.3099	20.3735	48.1236	-2.18019	0.572218	-3.81007	0.000138926	0.00295926	-1.59747	-2.87437	-2.1475
ZNF714	173.764	244.117	104.782	49.4268	84.7635	130.871	-1.40627	0.466687	-3.0133	0.00258427	0.0300545	-0.974966	-2.05898	-1.28084
ZNF90	69.9584	88.8819	24.941	17.3713	37.8621	47.3029	-1.5807	0.572077	-2.76308	0.00572584	0.0540908	-1.66067	-2.18249	-1.05844
ZP4	56.2194	7.29861	0.5	0.5	4.47469	13.2985	-4.43399	1.63897	-2.70535	0.00682324	0.0612927	-5.34031	-5.34031	-2.17852
ZWILCH	1004.21	908.114	287.274	343.831	333.579	574.902	-1.57095	0.26154	-6.00654	1.89528e-09	1.35446e-07	-1.733	-1.47373	-1.5174
ZWINT	1075.2	1003.29	223.728	271.285	298.602	573.921	-1.97137	0.278621	-7.07545	1.48965e-12	1.85144e-10	-2.21486	-1.93679	-1.79838
ZYG11A	85.224	94.5474	21.6822	12.3099	41.0419	50.4611	-1.85594	0.652142	-2.84591	0.00442844	0.0448587	-2.04964	-2.86633	-1.12905

## Sheet: Suppl Data 2
Supplementary Data 2. Differentially Expressed Genes with RAE1 or NUP98 knockdown
	GeneNames	CTRL-shA	CTRL-shB	RAE1shA	RAE1shB	RAE1shC	baseMean	log2FoldChange	lfcSE	stat	pvalue	Log2RAE1shA	Log2RAE1shB	Log2RAE1shC
6	A2ML1	917.137	1884.71	4363.45	2841.03	6238.8	3248.53	1.67754	0.48372	3.468	0.00052435	1.73069	1.11164	2.2465
42	ABCA1	395.738	642.015	1360.97	1558.35	1044.81	999.875	1.34858	0.368875	3.65593	0.000256248	1.43298	1.62837	1.05159
45	ABCA12	260.706	296.047	1662.93	1753.08	728.651	939.783	2.31302	0.460738	5.02026	5.16016e-07	2.58153	2.65769	1.3911
121	ABL2	1335.04	1470.48	2618.27	3378.66	4204.17	2600.82	1.27762	0.321146	3.97832	6.94037e-05	0.902028	1.26986	1.58524
123	ABLIM2	36.9683	19.8928	63.9025	76.699	85.3224	56.057	1.43127	0.525787	2.72215	0.00648586	1.2366	1.49994	1.65366
131	ABTB2	64.566	89.707	191.782	253.438	294.625	178.324	1.67965	0.395583	4.24601	2.17607e-05	1.3334	1.73557	1.95281
164	ACHE	7.39941	2.05143	31.6639	14.2582	12.6175	13.0981	2.20204	1.07806	2.0426	0.0410925	3.02275	1.8717	1.69533
221	ACTBL2	1.48563	4.37856	4.79847	123.265	23.6334	31.0122	4.33497	1.38487	3.13023	0.00174672	0.911808	5.59485	3.21199
259	ACVR2B	78.3648	55.5756	182.11	325.404	198.786	167.548	1.82493	0.449925	4.05606	4.99071e-05	1.46441	2.30183	1.59082
272	ADAM12	2.47126	2.82714	30.5893	44.9494	4.90636	16.6487	3.60935	1.24399	2.90142	0.00371471	3.53266	4.08794	0.892358
301	ADAMTS14	4.44252	4.37856	20.9177	322.229	144.808	98.8553	5.37437	1.05488	5.09476	3.49187e-07	2.24574	6.19102	5.03708
302	ADAMTS15	77.3792	63.3328	327.184	701.108	118.37	256.975	2.45097	0.700499	3.49889	0.000467201	2.22458	3.32412	0.757785
337	ADCK3	119.761	106.773	691.479	344.454	181.161	288.226	1.84574	0.59114	3.12234	0.00179421	2.61233	1.60696	0.679918
340	ADCY1	36.9683	35.4071	1076.19	83.0489	324.368	310.697	3.79131	0.878216	4.31706	1.58121e-05	4.89463	1.1988	3.16439
374	ADGRF4	112.862	144.007	307.841	366.679	209.802	227.738	1.20043	0.399507	3.00477	0.00265783	1.27184	1.52417	0.718681
376	ADGRG1	2263.51	1916.51	4814.79	9506.33	3935.38	4486.8	1.54216	0.456699	3.37674	0.000733491	1.20895	2.19037	0.917982
424	ADRA1B	1.48563	2.82714	8.02233	5.7916	315.555	66.2363	6.02264	1.61888	3.72026	0.000199019	1.96881	1.49875	7.26654
428	ADRA2C	4.44252	4.37856	45.634	11.0832	9.31272	14.4702	2.46022	1.13116	2.17496	0.0296332	3.37112	1.32938	1.07828
554	AKAP13	706.212	862.317	1948.78	1928.76	2271.98	1543.11	1.38618	0.267647	5.17914	2.22914e-07	1.32034	1.30544	1.54172
575	AKR1C1	162.143	125.39	282.05	2106.56	401.479	615.024	2.6982	0.808969	3.33536	0.000851878	0.984105	3.88497	1.49348
576	AKR1C2	113.848	67.2113	201.454	1321.28	186.669	377.593	2.66184	0.853808	3.11761	0.00182327	1.20351	3.91693	1.09354
616	ALDH8A1	1.48563	2.05143	10.1716	21.6664	7.10954	7.99691	3.27996	1.35541	2.4199	0.0155246	2.54262	3.63354	2.02591
653	ALOX12B	6.41378	9.80856	203.603	23.783	14.8207	51.1858	3.39263	1.14785	2.95563	0.0031203	4.68201	1.58425	0.901931
659	ALOX5AP	1.48563	1.27571	3.72385	67.1741	3.80477	14.9928	4.80238	1.77423	2.70674	0.00679483	1.43561	5.60864	1.46662
819	ANKRD46	185.799	134.698	715.121	630.2	863.045	505.273	2.2054	0.333504	6.61281	3.77096e-11	2.17645	1.99407	2.4477
888	AOC2	16.2701	17.5657	93.9918	31.1913	41.2588	39.5555	1.74247	0.716039	2.43349	0.0149541	2.47504	0.883651	1.28721
923	AP5Z1	459.804	545.051	1156.79	925.471	1183.61	853.645	1.11571	0.286043	3.90048	9.60013e-05	1.20835	0.886484	1.24141
936	APCDD1L-AS1	1.48563	1.27571	11.2462	12.1415	3.80477	5.49076	3.29447	1.5851	2.07839	0.037673	3.03017	3.14069	1.46662
1018	AQP9	2.47126	16.79	115.484	22.7247	53.3763	41.6693	2.77433	1.01368	2.7369	0.00620212	4.16416	1.8188	3.05074
1025	ARC	11.3419	12.9114	129.454	36.4829	44.5636	46.4508	2.58072	0.776834	3.3221	0.000893421	3.41921	1.59206	1.88071
1067	ARHGAP27	499.229	425.591	1319.06	750.849	989.728	796.391	1.14233	0.360182	3.17154	0.00151632	1.51685	0.703938	1.10245
1070	ARHGAP30	0.5	0.5	19.8431	15.3165	34.6493	13.6618	7.14459	1.72008	4.15363	3.27243e-05	5.31057	4.93701	6.11475
1083	ARHGAP5-AS1	61.6091	67.987	106.887	153.956	150.316	107.651	1.08535	0.399007	2.72014	0.00652551	0.723815	1.25025	1.21573
1114	ARHGEF4	632.289	443.432	1347	1305.41	845.42	914.209	1.1176	0.367417	3.04177	0.00235193	1.34703	1.30178	0.675019
1126	ARID3A	201.569	188.998	545.331	381.495	619.594	386.897	1.40284	0.351703	3.98872	6.6432e-05	1.48231	0.966842	1.6665
1127	ARID3B	221.281	242.522	416.377	756.14	359.618	398.688	1.14056	0.437367	2.60779	0.00911277	0.845891	1.70665	0.634467
1164	ARL8B	2073.28	1825.75	4809.42	3989.31	4063.16	3351.68	1.13728	0.255486	4.45145	8.52918e-06	1.30566	1.03593	1.0624
1211	ARRDC4	996.973	1111.32	5549.83	4557.62	2843.7	3011.39	2.03441	0.377582	5.38799	7.12516e-08	2.39849	2.11433	1.43382
1296	ASPRV1	2.47126	5.15428	76.7979	13.1998	28.0398	24.6326	3.52774	1.07268	3.28871	0.00100646	4.42749	1.88694	2.97389
1303	ASTN2	16.2701	9.03284	48.8578	81.9906	18.1254	34.3554	2.02586	0.836504	2.42182	0.015443	2.01085	2.75772	0.580279
1348	ATG9B	3.45689	2.82714	59.604	11.0832	117.269	38.348	4.56359	1.12368	4.06127	4.88055e-05	4.25293	1.82589	5.22926
1362	ATP10B	0.5	0.5	109.036	19.5498	30.2429	31.4658	8.349	1.75172	4.76618	1.87755e-06	7.76867	5.28908	5.91853
1430	ATP6V0E1	1335.04	1667.51	3067.46	3654.88	3666.59	2677.8	1.20583	0.270774	4.45328	8.45689e-06	1.03975	1.29253	1.29715
1436	ATP6V1B2	1609.05	1426.26	3127.64	4324.79	4138.07	2924.66	1.34848	0.288276	4.67775	2.90046e-06	1.04585	1.51341	1.44974
1438	ATP6V1C2	5.42815	4.37856	227.244	8.96656	10.4143	50.7864	4.21742	1.36934	3.07989	0.00207077	5.54264	0.879094	1.09504
1443	ATP6V1G1	1524.29	1427.81	3128.71	3085.5	2904.29	2413.62	1.04246	0.229325	4.5458	5.47271e-06	1.0846	1.06454	0.977217
1468	ATXN1	230.152	216.148	524.914	1457.81	640.524	613.409	1.97292	0.515905	3.82419	0.000131204	1.23478	2.70842	1.52195
1494	AVPI1	474.588	447.311	1222.34	822.814	1310.29	854.969	1.27987	0.333852	3.83365	0.000126257	1.4076	0.83659	1.50784
1504	AZGP1	2.47126	2.82714	74.6486	8.96656	30.2429	23.3313	4.11702	1.18532	3.47333	0.000514035	4.81975	1.76226	3.51623
1527	B3GNT5	1528.23	1672.16	4306.49	3812.57	3287.64	2920.92	1.24877	0.266406	4.68746	2.76612e-06	1.42973	1.25398	1.04027
1535	B4GALNT3	227.195	199.858	414.228	723.332	628.406	438.104	1.46575	0.371108	3.94967	7.82594e-05	0.958971	1.7632	1.56024
1585	BANP	111.876	135.474	296.02	427.003	220.818	237.738	1.34965	0.420358	3.21072	0.00132403	1.26573	1.79429	0.842898
1591	BARX2	19.227	14.4628	289.572	177.239	42.3604	108.072	3.37572	0.796449	4.23846	2.25055e-05	4.11811	3.40989	1.34498
1602	BBC3	171.014	87.3799	328.258	571.993	186.669	268.563	1.49335	0.580606	2.57206	0.0101096	1.42509	2.22625	0.610736
1637	BCL11B	213.396	274.327	729.091	613.267	376.142	440.745	1.23304	0.406758	3.03138	0.00243439	1.59138	1.3418	0.636564
1642	BCL2L11	71.4654	88.1556	154.17	767.782	196.583	255.131	2.23053	0.724395	3.07916	0.00207583	0.957805	3.27398	1.30842
1675	BEAN1	18.2414	5.15428	148.797	19.5498	34.6493	44.7784	2.59694	1.0363	2.50597	0.0122115	3.93975	1.01162	1.8373
1718	BIK	56.6809	78.0713	118.708	150.781	326.571	145.662	1.56509	0.566622	2.76214	0.00574232	0.835517	1.18056	2.2955
1752	BMF	5.42815	7.48142	334.706	63.9992	199.888	121.801	5.05263	0.804947	6.27697	3.45226e-10	5.71486	3.32809	4.97116
1762	BMP6	9.37068	56.3513	1326.58	69.2908	440.034	379.825	4.2347	1.04928	4.03583	5.44089e-05	5.85123	1.59233	4.25921
1815	BPIFC	0.5	0.5	43.4847	5.7916	3.80477	10.3162	6.74031	2.11392	3.18854	0.00142991	6.44244	3.53396	2.92781
1844	BRI3	1267.04	891.794	2731.1	3742.72	2006.5	2127.33	1.38963	0.388565	3.5763	0.00034849	1.36136	1.81597	0.916558
1895	BTG1	1065.97	1053.92	4825.53	3461.2	1728.89	2426.6	1.65572	0.471706	3.51007	0.000447991	2.18673	1.70731	0.705887
1926	C10orf10	14.2988	25.3228	55.3055	213.222	105.151	82.1601	2.67648	0.708812	3.77602	0.000159357	1.53926	3.48612	2.46622
1990	C11orf95	182.842	204.513	548.555	521.193	641.625	419.246	1.55995	0.288076	5.41505	6.12732e-08	1.50424	1.43043	1.73034
1991	C11orf96	1.48563	2.82714	67.1263	35.4245	3.80477	21.6337	4.37166	1.37202	3.18629	0.00144112	5.0336	4.11147	0.8926
2043	C15orf48	0.5	1.27571	29.5147	5.7916	35.7509	14.0666	5.74965	1.78559	3.22003	0.00128179	5.20771	2.85831	5.48426
2052	C15orf62	0.5	2.05143	41.3355	3.67496	23.6334	13.7391	4.75899	1.63052	2.9187	0.00351494	5.351	1.85941	4.54444
2109	C18orf32	460.79	339.487	595.838	1111.74	870.756	675.221	1.10454	0.392207	2.81623	0.00485912	0.59119	1.49101	1.13854
2224	C1orf74	391.795	674.595	795.717	1559.4	1343.34	952.47	1.20933	0.439079	2.75423	0.00588301	0.630195	1.60086	1.38569
2283	C2orf54	6.41378	2.05143	143.424	89.3988	94.1352	66.5847	4.9233	0.734868	6.69956	2.09044e-11	5.30524	4.62328	4.69776
2316	C3orf52	131.589	86.6041	356.199	773.073	651.54	399.301	2.45163	0.462086	5.30557	1.12321e-07	1.73841	2.85633	2.60958
2332	C4orf19	0.5	2.05143	21.9924	24.8413	19.227	13.2224	4.67296	1.3258	3.52463	0.000424071	4.44062	4.61636	4.24675
2378	C6orf120	635.246	670.716	1496.37	1464.16	1844.56	1221.71	1.29495	0.268421	4.82432	1.40479e-06	1.19688	1.16549	1.4987
2382	C6orf15	4.44252	8.25713	222.946	39.6578	1732.2	401.001	6.82256	1.67841	4.06491	4.80518e-05	5.20204	2.71102	8.15988
2520	CACFD1	107.934	61.7813	348.676	251.322	311.148	215.672	1.85066	0.409366	4.5208	6.16071e-06	2.09419	1.62184	1.92991
2588	CALML5	68.5085	66.4356	1381.38	300.004	631.711	489.109	3.52436	0.631768	5.57857	2.42505e-08	4.35585	2.15279	3.22707
2931	CCIN	0.5	2.05143	19.8431	17.4331	17.0239	10.8703	4.38733	1.36968	3.20318	0.00135921	4.29225	4.10544	4.07117
2946	CCL20	1.48563	10.5843	23.067	180.414	7.10954	44.0321	3.63544	1.3696	2.65437	0.00794569	2.54029	5.50771	0.842294
2981	CCNG1	1749.99	1304.47	3847.63	3142.65	2771	2562.65	1.09171	0.310207	3.51928	0.000432714	1.34856	1.05657	0.874997
3053	CD24	7570.14	8159.45	14240.3	13441.2	23733.2	13428.3	1.12377	0.364923	3.07947	0.00207369	0.857508	0.774189	1.59444
3112	CD86	15.2845	19.1171	43.4847	500.027	54.4779	125.978	3.57206	1.0238	3.48904	0.00048476	1.34704	4.87047	1.67221
3174	CDH16	0.5	1.27571	23.067	33.3079	105.151	32.1603	6.94772	1.66534	4.17195	3.02004e-05	4.85211	5.38214	7.04067
3218	CDK5R1	359.27	300.701	1378.16	1676.88	686.791	879.86	1.92032	0.453632	4.23321	2.30383e-05	2.06797	2.35101	1.06317
3223	CDK6	788.019	2066.22	2098.15	6352.53	3330.61	2926.61	1.46046	0.595514	2.45243	0.0141896	0.717472	2.31568	1.38414
3233	CDKN1A	6546.07	6472.27	13615.9	23633.8	18235.1	13700.1	1.50666	0.336812	4.4733	7.70207e-06	1.06477	1.86033	1.4862
3234	CDKN1B	333.643	386.029	974.104	1109.62	737.464	707.672	1.38673	0.321387	4.31483	1.59723e-05	1.44057	1.62848	1.03906
3235	CDKN1C	189.741	61.7813	816.135	1192.17	296.828	510.831	2.61827	0.684365	3.82584	0.000130329	2.91417	3.46088	1.45499
3262	CDSN	14.2988	36.1828	2624.72	198.406	2328.16	1039.85	6.11094	0.90345	6.764	1.34229e-11	6.85042	3.12478	6.67745
3284	CEACAM6	0.5	3.60285	61.7532	10.0249	322.164	79.1091	6.33341	1.44764	4.375	1.21432e-05	5.52387	2.90094	7.90708
3287	CEBPA	115.819	41.6128	1284.67	422.77	291.32	430.738	3.09246	0.72732	4.25186	2.12005e-05	4.20984	2.60639	2.06912
3492	CHD7	336.6	396.889	1055.77	1236.62	581.038	720.884	1.38592	0.418457	3.31198	0.000926398	1.53034	1.75844	0.668746
3603	CIDECP	49.7815	28.4257	96.141	101.04	62.189	67.0155	1.16199	0.523568	2.21938	0.0264612	1.35375	1.42546	0.725258
3656	CLDN1	561.324	687.006	1523.23	6557.85	2593.64	2384.11	2.51202	0.607725	4.13348	3.57309e-05	1.29449	3.40057	2.06233
3675	CLDN4	203.54	273.551	3069.61	1651.48	11754.5	3390.03	4.52755	0.75012	6.03577	1.58203e-09	3.70142	2.80713	5.6385
3677	CLDN6	3.45689	2.05143	8.02233	33.3079	34.6493	15.7976	3.48498	1.14338	3.04796	0.00230402	1.59097	3.64474	3.7017
3680	CLDN9	2.47126	0.5	4.79847	2.61664	99.6431	21.5059	5.22487	1.8952	2.75689	0.00583532	2.10995	1.23509	6.48607
3724	CLIP1	1170.44	1147.78	3376.95	5871	2357.9	2784.31	1.73927	0.448134	3.88113	0.000103971	1.54277	2.34066	1.02455
3806	CNFN	26.1264	22.22	3489.78	131.732	466.473	826.767	5.8469	1.49486	3.91132	9.17912e-05	7.17831	2.45085	4.27504
3902	COL1A1	325.758	99.0155	1109.51	18109.4	800.254	4088.29	4.97711	1.69645	2.93384	0.00334799	2.62708	6.65583	2.15569
3906	COL22A1	566.252	707.95	1659.71	1161.48	1071.25	1032.83	1.02631	0.339607	3.02205	0.00251065	1.39031	0.875342	0.758671
3915	COL4A1	1498.66	1273.45	2321.67	6795.97	3799.88	3137.43	1.63574	0.491756	3.32633	0.000879978	0.748962	2.29848	1.45975
3923	COL5A1	526.827	283.635	808.613	2071.63	1174.8	972.6	1.73995	0.513055	3.39136	0.000695477	1.06477	2.42201	1.60365
3926	COL6A1	216.353	116.081	673.211	409.011	502.825	382.996	1.67392	0.432597	3.86947	0.000109072	2.0868	1.36788	1.6658
4038	CPE	178.899	107.548	260.558	236.505	566.717	269.546	1.31234	0.531399	2.4696	0.0135264	0.909536	0.769806	2.03056
4041	CPEB2	317.873	292.168	570.048	1329.75	663.657	634.199	1.48791	0.46275	3.21537	0.00130279	0.903458	2.12546	1.12281
4043	CPEB3	25.1408	17.5657	35.9624	84.1072	57.7827	43.6118	1.50108	0.625804	2.39865	0.0164558	0.775095	2.00084	1.45924
4044	CPEB4	205.511	329.402	789.27	430.178	657.048	481.782	1.22591	0.419985	2.91894	0.00351222	1.60098	0.725399	1.33646
4104	CRCT1	25.1408	44.7156	5294.07	185.706	1594.5	1428.33	6.09543	0.995873	6.12069	9.31709e-10	7.30283	2.46954	5.57156
4114	CREBRF	85.2642	53.2485	298.169	526.485	154.723	223.078	2.24781	0.591455	3.80048	0.000144418	2.14572	2.96598	1.19927
4139	CRLF1	7.39941	1.27571	153.096	11.0832	8.21113	35.713	3.9173	1.43279	2.73403	0.00625638	5.63893	1.85094	1.41822
4162	CRY2	241.98	235.541	631.301	768.84	582.14	491.46	1.47076	0.292799	5.0231	5.08449e-07	1.4029	1.68725	1.28593
4164	CRYAB	141.445	54.7999	282.05	6229.77	491.809	1439.47	4.57995	1.58223	2.89461	0.00379629	1.67971	6.14486	2.48185
4246	CST6	7.39941	5.92999	200.379	30.1329	490.708	146.41	5.28675	1.00264	5.27281	1.3435e-07	4.91887	2.18555	6.211
4252	CSTB	2110.74	1987.88	5976.45	5169.33	4536.85	3955.75	1.35127	0.264667	5.10556	3.29818e-07	1.5448	1.33549	1.1472
4342	CTNS	138.488	220.802	494.824	405.836	310.047	313.5	1.16789	0.399014	2.92694	0.00342314	1.50066	1.21464	0.826226
4350	CTSA	786.048	788.624	1551.17	2872.78	2189.36	1637.1	1.48596	0.361339	4.11237	3.91619e-05	0.978311	1.8674	1.47546
4351	CTSB	7488.34	6222.49	20622.4	12859.1	12958.5	12029.7	1.17518	0.346863	3.38802	0.000703993	1.59507	0.913647	0.924758
4398	CWH43	270.563	258.037	1950.93	663.008	547.99	737.606	1.99773	0.595196	3.35642	0.000789594	2.88432	1.32726	1.05238
4523	CYP4F22	0.5	2.05143	74.6486	1.55832	8.21113	16.8939	5.08317	1.90779	2.66444	0.00771172	6.20373	0.621678	3.01927
4546	CYTH1	439.106	466.704	949.388	1340.33	918.125	822.231	1.24017	0.317209	3.90963	9.24386e-05	1.06846	1.56598	1.02015
4580	DAPK1	110.891	109.1	300.318	464.044	521.552	300.681	1.96728	0.382582	5.1421	2.71678e-07	1.4491	2.07687	2.24542
4769	DEFB1	4.44252	8.25713	51.007	16.3748	19.227	19.3617	2.26286	0.936505	2.41628	0.0156799	3.07411	1.4349	1.66655
4812	DEGS2	2.47126	1.27571	19.8431	6.84992	52.2747	16.043	4.26976	1.35634	3.148	0.00164394	3.48229	1.94781	4.87977
4815	DENND1B	166.086	198.307	436.795	477.802	516.044	358.507	1.38907	0.291684	4.76223	1.91466e-06	1.26712	1.39658	1.50766
4818	DENND2C	175.942	156.418	525.988	451.344	397.072	340.853	1.46683	0.308085	4.76111	1.92531e-06	1.66477	1.44397	1.25915
4825	DENND5B	149.33	137.025	315.363	290.48	335.383	245.016	1.13531	0.295838	3.8376	0.000124244	1.14054	1.02196	1.22934
4878	DHDH	22.1839	11.36	70.3502	24.8413	51.1731	35.4817	1.57868	0.731727	2.15748	0.0309686	2.14782	0.646008	1.68865
4926	DIEXF	420.379	481.442	948.313	804.823	1011.76	732.843	1.0316	0.2771	3.72284	0.000196993	1.07584	0.839145	1.16927
4929	DIO2	4.44252	2.05143	92.9172	16.3748	7.10954	24.0791	3.82406	1.30101	2.93931	0.00328946	4.94387	2.4394	1.23575
4942	DIRC3	28.0977	43.1642	341.154	202.639	279.202	178.351	2.95484	0.442512	6.67741	2.43194e-11	3.29221	2.5407	3.0031
4959	DKFZP586I1420	34.9971	19.8928	61.7532	197.347	50.0716	72.3124	1.93343	0.75724	2.55327	0.0106718	1.22677	2.90292	0.92425
4997	DLGAP4	1011.76	805.69	1358.82	2522.48	2288.5	1596.95	1.17902	0.381252	3.09249	0.00198485	0.589771	1.48226	1.34182
5024	DMPK	263.663	189.774	657.092	532.835	397.072	407.587	1.22559	0.376475	3.25543	0.0011322	1.5546	1.2522	0.827913
5117	DNASE1L2	4.44252	5.15428	13.3954	12.1415	41.2588	14.7785	2.33449	1.02721	2.27265	0.0230474	1.48509	1.3433	3.10806
5122	DNER	57.6666	100.567	530.287	241.797	196.583	224.88	2.03318	0.568263	3.57788	0.00034639	2.79979	1.66681	1.36816
5152	DOCK3	4.44252	5.92999	23.067	30.1329	12.6175	14.738	2.18522	0.909765	2.40196	0.0163076	2.16805	2.55357	1.29765
5174	DOPEY2	306.046	211.494	533.511	465.102	807.966	464.324	1.2212	0.399336	3.05807	0.00222771	1.06834	0.870367	1.66711
5200	DPP4	72.451	109.876	580.794	387.845	326.571	295.007	2.24675	0.426178	5.27186	1.35049e-07	2.70255	2.12001	1.87192
5253	DSC1	13.3132	26.8742	55.3055	86.2239	133.792	62.6019	2.20876	0.636498	3.47018	0.00052011	1.54788	2.18855	2.82238
5254	DSC2	1160.59	984.88	5095.26	8291.38	12571.8	5620.29	3.01257	0.441418	6.82475	8.80775e-12	2.25272	2.95517	3.55569
5273	DSG3	5214.49	4654	12669.2	9748.68	16141	9684.97	1.38131	0.327403	4.21899	2.45402e-05	1.36275	0.984709	1.71216
5286	DTNA	4.44252	8.25713	78.9471	11.0832	23.6334	24.7727	2.66402	1.05617	2.52235	0.0116575	3.7043	0.871792	1.96425
5298	DUOX1	632.289	536.518	1062.22	1554.11	1085.57	973.642	1.07932	0.323978	3.33145	0.000863941	0.866909	1.41591	0.898271
5300	DUOXA1	201.569	87.3799	461.511	936.054	203.193	377.441	1.89021	0.680715	2.7768	0.00548961	1.79804	2.81827	0.614526
5307	DUSP1	1317.3	677.697	2749.37	4545.98	1912.86	2240.14	1.62242	0.495737	3.27275	0.00106506	1.54095	2.26644	1.01758
5308	DUSP10	346.456	355.777	1516.79	1017.55	1177	882.212	1.81831	0.311528	5.83676	5.32265e-09	2.11112	1.5352	1.74522
5314	DUSP16	353.356	427.918	692.554	1073.64	762.8	661.553	1.1102	0.340784	3.25779	0.00112285	0.832699	1.46521	0.972078
5330	DUSP8	90.1924	58.6785	349.751	952.988	339.79	357.78	2.88954	0.580197	4.98027	6.34943e-07	2.26534	3.71147	2.22365
5416	EDA2R	77.3792	93.5856	320.736	181.473	203.193	174.773	1.46357	0.424144	3.45066	0.00055922	1.9142	1.09256	1.25566
5427	EDIL3	5.42815	2.05143	48.8578	28.0163	6.00795	17.5723	3.09378	1.19102	2.59759	0.00938794	3.87197	3.06965	0.848329
5439	EEF1A2	9.37068	3.60285	18.7685	17.4331	41.2588	17.5868	2.10247	0.931013	2.25826	0.0239292	1.6916	1.58511	2.82798
5475	EFNA3	108.919	71.0899	208.976	182.531	184.466	150.696	1.10153	0.377697	2.91643	0.00354061	1.24785	1.05265	1.06786
5479	EFNB2	1358.7	2254.72	2907.34	5923.91	3259	3140.24	1.1575	0.449247	2.57654	0.0099795	0.732113	1.75896	0.896843
5570	EIF4EBP2	960.504	1281.98	3128.71	1830.33	2601.35	1960.08	1.16849	0.358794	3.25671	0.00112713	1.49545	0.72199	1.22915
5593	ELF3	0.5	5.92999	73.574	70.3491	177.856	65.1418	5.21678	0.949634	5.49347	3.94121e-08	5.41711	5.35244	6.69055
5665	EN2	0.5	2.82714	47.7832	7.90824	15.9223	14.4882	4.24699	1.44569	2.93769	0.00330663	5.32876	2.73368	3.7433
5671	ENDOU	10.3563	2.82714	228.319	21.6664	98.5415	71.8421	4.27042	1.0347	4.12722	3.67176e-05	5.39902	2.0015	4.18677
5677	ENKUR	0.5	1.27571	15.5447	5.7916	8.21113	5.76462	4.44242	1.87774	2.36584	0.0179893	4.28269	2.85831	3.36193
5708	ENTPD7	295.204	284.411	493.75	523.31	1047.01	528.237	1.24878	0.445821	2.80108	0.00509319	0.768936	0.852822	1.85336
5747	EPHB3	470.646	326.299	955.835	969.921	806.864	705.413	1.19503	0.314607	3.79848	0.000145585	1.28634	1.30745	1.04191
5752	EPHX3	3.45689	5.92999	287.423	63.9992	105.151	92.692	5.15638	0.862203	5.98047	2.22498e-09	5.98828	3.82123	4.53757
5784	ERBB3	453.89	328.627	1254.58	799.531	1005.15	767.855	1.38401	0.3517	3.9352	8.31267e-05	1.69974	1.04976	1.37994
5951	F11R	3249.14	3309.69	4954.49	7880.75	6892.05	5256.72	1.00383	0.315389	3.18281	0.00145852	0.595359	1.26496	1.07156
6002	FAM102A	447.976	361.207	1191.18	857.739	1132.93	797.707	1.39214	0.311575	4.46808	7.89252e-06	1.56619	1.09242	1.49387
6111	FAM171A2	73.4367	33.8557	98.2902	116.915	180.059	100.011	1.31015	0.546904	2.39557	0.0165944	0.979099	1.22944	1.85245
6187	FAM214A	103.991	125.39	337.93	301.063	303.437	233.862	1.45551	0.309106	4.70876	2.49225e-06	1.56528	1.39862	1.40996
6195	FAM219A	373.068	365.085	687.181	934.996	686.791	608.924	1.06147	0.303844	3.49347	0.000476785	0.896854	1.34112	0.896034
6252	FAM43A	34.0114	32.3042	565.749	76.699	55.5795	152.369	2.82998	0.950763	2.97654	0.00291521	4.09322	1.21034	0.745681
6267	FAM50A	615.534	601.678	1250.28	1430.29	1170.39	1013.13	1.07742	0.25768	4.18122	2.89948e-05	1.03877	1.23282	0.943502
6342	FAM89B	471.631	404.646	893.508	1445.11	1115.31	865.54	1.39527	0.337279	4.13684	3.5212e-05	1.03232	1.72594	1.35221
6433	FBXL20	137.503	126.941	319.662	304.238	254.967	228.162	1.15164	0.313248	3.67646	0.000236496	1.27474	1.20339	0.948502
6442	FBXO10	89.2068	84.277	309.99	360.329	170.145	202.289	1.69784	0.450851	3.76585	0.000165985	1.838	2.0551	0.972546
6460	FBXO32	44.8534	68.7627	113.335	364.562	176.754	153.153	1.94855	0.601783	3.23795	0.00120391	1.0291	2.71467	1.67025
6508	FCHO2	276.477	349.571	1055.77	640.783	900.499	644.121	1.46823	0.355257	4.13287	3.58259e-05	1.76386	1.04347	1.53435
6545	FERMT2	589.907	373.618	1201.92	1367.85	1164.88	939.136	1.37168	0.329217	4.1665	3.09316e-05	1.35625	1.54281	1.31108
6709	FLJ42627	70.4798	86.6041	221.871	149.723	154.723	136.18	1.16241	0.397978	2.9208	0.00349135	1.50583	0.938402	0.98579
6733	FLVCR2	2.47126	5.15428	114.41	15.3165	94.1352	45.7973	4.45834	1.03509	4.30718	1.65349e-05	5.00255	2.1015	4.72115
6766	FNIP1	399.68	411.628	747.36	1067.29	646.032	653.897	1.01668	0.346212	2.93659	0.00331839	0.881709	1.39578	0.671511
6776	FOLR3	194.669	129.268	372.318	1037.65	760.597	498.401	2.16406	0.511377	4.23183	2.31795e-05	1.23084	2.70956	2.26144
6781	FOSL2	1492.74	1295.94	2228.18	8879.8	2155.21	3209.88	1.66521	0.655256	2.54131	0.0110438	0.679884	2.67454	0.631845
6827	FOXO1	345.471	312.337	1091.24	2079.04	523.755	869.868	1.90628	0.57376	3.32244	0.00089234	1.73206	2.66201	0.67306
6830	FOXO4	95.1205	92.8098	264.856	169.831	155.824	155.188	1.07112	0.412178	2.59868	0.00935819	1.49512	0.854012	0.72983
6878	FRMD8	642.146	679.249	1136.37	1065.17	1800.5	1064.19	1.01411	0.357625	2.83569	0.00457264	0.782942	0.689591	1.4469
6908	FSTL3	3924.3	3536.98	5824.93	10185.8	8443.09	6382.51	1.12774	0.34337	3.28433	0.00102223	0.644766	1.45101	1.1803
6913	FTH1	25679.1	24577.4	41806.4	54247.8	122592	53780.1	1.53627	0.507701	3.02594	0.00247861	0.734758	1.1106	2.28683
6915	FTH1P3	13.3132	9.80856	37.037	37.5412	62.189	31.4778	2.03484	0.651819	3.12178	0.00179758	1.69648	1.71599	2.44418
6917	FTL	15760.7	12573.3	84186.1	137365	91376.3	68251.8	2.88032	0.345281	8.34197	7.30612e-17	2.58024	3.2866	2.69847
6987	GAB2	48.7959	30.7528	102.589	169.831	133.792	96.6522	1.78697	0.474892	3.76289	0.000167958	1.40506	2.13229	1.78819
6990	GABARAP	1710.57	1616.31	3364.05	5498.47	3798.78	3197.14	1.34354	0.332224	4.04407	5.25306e-05	1.01661	1.72544	1.19195
6991	GABARAPL1	389.824	330.954	629.152	1438.76	712.127	699.663	1.36408	0.461102	2.95831	0.00309331	0.808681	2.00202	0.987409
7027	GADD45G	4.44252	5.15428	11.2462	36.4829	14.8207	13.9293	2.23964	1.00769	2.22254	0.0262466	1.23279	2.93057	1.63096
7053	GAL	78.3648	57.9028	120.857	305.296	111.761	134.336	1.40454	0.588282	2.38754	0.0169618	0.843313	2.18022	0.730421
7070	GALNT15	0.5	0.5	19.8431	10.0249	8.21113	7.31583	6.24457	1.88997	3.30405	0.000952995	5.31057	4.32551	4.03758
7099	GAREM	114.833	101.343	424.974	502.143	163.535	260.866	1.75534	0.542034	3.23843	0.00120189	1.97798	2.21871	0.600212
7118	GAST	3.45689	2.82714	16.6193	5.7916	28.0398	10.8469	2.63285	1.17979	2.23163	0.0256394	2.41038	0.889552	3.16499
7136	GATSL3	61.6091	33.0799	177.812	127.498	248.358	129.171	1.98028	0.511244	3.87346	0.0001073	1.97773	1.49786	2.4598
7137	GBA	498.243	651.323	1427.59	922.296	1455.7	990.531	1.14222	0.352815	3.23745	0.00120602	1.3254	0.695118	1.35353
7160	GCC2	437.134	384.478	882.761	1350.92	956.68	801.894	1.37373	0.330537	4.15605	3.23797e-05	1.10653	1.72038	1.22255
7176	GCNT3	0.5	0.5	2.64924	12.1415	17.0239	6.06292	5.97278	2.09708	2.84815	0.00439744	2.40558	4.60188	5.08949
7202	GDNF	73.4367	74.1927	316.438	120.09	209.802	158.292	1.55161	0.513421	3.02211	0.00251017	2.09996	0.702156	1.50707
7203	GDNF-AS1	3.45689	2.82714	29.5147	5.7916	11.5159	10.1212	2.5225	1.22281	2.06287	0.0391254	3.23895	0.889552	1.88115
7206	GDPD3	4.44252	4.37856	34.8878	8.96656	35.7509	17.1853	2.7347	1.0094	2.70923	0.00674403	2.98373	1.02364	3.01899
7229	GFPT2	1.48563	0.5	31.6639	3.67496	2.70318	7.50554	4.75596	2.11132	2.2526	0.0242841	5.19923	2.09219	1.64912
7334	GLI2	4.44252	0.5	26.2908	66.1158	9.31272	20.8324	4.14931	1.36556	3.03855	0.0023772	4.1408	5.47123	2.64351
7338	GLIPR1	34.9971	36.1828	69.2756	422.77	166.84	145.513	2.64258	0.745184	3.54621	0.000390815	0.961077	3.57053	2.22913
7341	GLIPR2	60.6235	56.3513	157.394	661.95	118.37	210.438	2.42851	0.760968	3.19135	0.0014161	1.42915	3.50149	1.01807
7348	GLMP	394.752	442.656	728.016	1282.12	1095.48	788.106	1.30668	0.360095	3.62872	0.00028483	0.800404	1.6169	1.38992
7363	GLS	2085.11	1971.59	4267.81	8711.53	6790.7	4764.85	1.70025	0.38519	4.41405	1.01453e-05	1.07376	2.10319	1.74382
7416	GNAO1	2.47126	4.37856	28.4401	34.3662	15.9223	16.6157	3.11222	0.951532	3.27074	0.00107265	3.112	3.38507	2.27512
7456	GNPTG	363.212	355.001	826.881	1155.13	894.991	718.542	1.41852	0.299592	4.73483	2.19236e-06	1.20336	1.68566	1.31756
7538	GPAT4	856.027	984.88	1585.56	3183.93	2114.45	1744.47	1.31821	0.391148	3.37012	0.000751353	0.78812	1.79393	1.20341
7559	GPCPD1	341.528	299.925	581.868	851.389	774.918	569.426	1.20028	0.318198	3.77212	0.000161868	0.862389	1.41151	1.27574
7592	GPR143	28.0977	9.80856	35.9624	47.0661	76.5097	38.9889	1.526	0.726567	2.10029	0.0357032	1.11521	1.50341	2.20436
7603	GPR157	25.1408	22.22	51.007	104.215	112.862	62.5891	1.9406	0.570482	3.40168	0.000669723	1.10975	2.14055	2.25555
7631	GPR35	1.48563	4.37856	15.5447	7.90824	17.0239	8.76819	2.37769	1.18252	2.0107	0.0443571	2.60758	1.63259	2.73872
7659	GPRC5A	135.531	174.26	319.662	460.869	1035.99	424.763	1.96955	0.559872	3.51785	0.000435051	1.05661	1.58442	2.75301
7691	GRASP	7.39941	4.37856	10.1716	19.5498	57.7827	19.3564	2.42205	1.04648	2.31448	0.0206413	0.837535	1.78014	3.34363
7695	GRB7	221.281	195.98	838.702	337.046	448.847	407.871	1.37855	0.477685	2.8859	0.00390299	2.00987	0.694651	1.10793
7700	GRHL1	46.8246	64.8842	631.301	555.059	196.583	298.43	3.05418	0.571715	5.34214	9.18535e-08	3.51769	3.332	1.8345
7702	GRHL3	118.776	136.25	1556.55	632.317	1066.84	701.646	3.09361	0.457417	6.76321	1.34967e-11	3.61303	2.3134	3.06802
7978	HBB	0.5	0.5	1.57462	36.4829	8.21113	8.95372	6.53644	2.21736	2.94784	0.0032	1.655	6.18915	4.03758
7986	HBP1	555.41	423.264	1163.24	1726.62	1803.8	1133.97	1.67846	0.344955	4.86574	1.14027e-06	1.26252	1.83232	1.89542
7991	HCAR2	42.8821	77.2956	139.126	150.781	194.38	120.393	1.42708	0.450775	3.16583	0.00154642	1.27294	1.38901	1.75543
8031	HDAC5	430.235	253.382	1156.79	827.048	566.717	646.334	1.31689	0.447041	2.94579	0.00322134	1.80883	1.32475	0.779409
8096	HES2	1315.33	1230.01	3686.44	7733.64	3721.67	3536.92	1.98812	0.434435	4.57633	4.73214e-06	1.53518	2.6041	1.54891
8138	HIC2	82.3073	134.698	372.318	825.989	327.672	348.097	2.23231	0.536327	4.16222	3.15163e-05	1.82212	2.97171	1.63784
8153	HINFP	201.569	178.914	404.556	425.944	333.18	308.333	1.03077	0.304657	3.3834	0.000715956	1.09107	1.1654	0.811034
8174	HIST1H2AC	64.566	95.9127	211.125	219.572	370.634	191.862	1.73803	0.44911	3.86994	0.00010886	1.42378	1.48038	2.23568
8188	HIST1H2BD	68.5085	78.847	184.26	430.178	260.475	203.954	1.9913	0.482213	4.1295	3.63558e-05	1.326	2.54919	1.8254
8191	HIST1H2BG	2.47126	11.36	54.2309	12.1415	34.6493	22.4706	2.34598	1.03718	2.26188	0.0237049	3.35548	1.19631	2.70919
8195	HIST1H2BK	333.643	368.964	879.538	1121.26	1013.96	742.974	1.51716	0.276579	5.48545	4.12413e-08	1.32585	1.67616	1.53104
8203	HIST1H3D	7.39941	18.3414	39.1862	51.2993	30.2429	28.7939	1.66733	0.716304	2.32768	0.0199289	1.75005	2.13865	1.3763
8217	HIST1H4H	1.48563	6.7057	29.5147	30.1329	23.6334	17.7945	2.87335	0.939153	3.05951	0.00221698	3.22513	3.25504	2.90452
8220	HIST1H4K	0.5	0.5	5.87309	21.6664	29.1413	11.0362	6.83705	1.87006	3.65606	0.000256119	3.55412	5.43739	5.865
8228	HIST2H2BE	107.934	88.1556	268.08	362.445	378.345	240.492	1.78552	0.351843	5.07476	3.87987e-07	1.45853	1.89363	1.95557
8269	HLA-G	32.0402	61.0056	305.692	225.922	1538.32	432.096	3.9024	0.82329	4.74001	2.13709e-06	2.78959	2.35334	5.1208
8314	HMOX1	44.8534	54.0242	463.66	497.91	653.743	342.338	3.45464	0.355081	9.72917	2.26439e-22	3.23559	3.3384	3.73124
8370	HOPX	52.7384	60.2299	3879.87	186.764	818.981	999.217	4.86163	0.9576	5.07689	3.83658e-07	6.1052	1.72848	3.86109
8438	HPGD	7.39941	8.25713	172.439	63.9992	18.1254	53.544	3.52305	0.964944	3.65104	0.000261182	4.46342	3.03346	1.21342
8472	HRNR	0.5	0.5	5.87309	51.2993	2.70318	11.6751	6.91943	2.16644	3.19392	0.00140356	3.55412	6.68087	2.43466
8541	HSPA6	7.39941	8.25713	96.141	20.6081	14.8207	28.9453	2.56301	1.02046	2.51163	0.0120177	3.62055	1.39861	0.923013
8552	HSPB8	34.0114	21.4443	1362.04	450.286	477.489	468.554	4.81371	0.614857	7.82899	4.91814e-15	5.65632	4.05946	4.14409
8635	ID2	8.38505	11.36	70.3502	76.699	19.227	36.7042	2.54543	0.816002	3.11939	0.00181228	2.84963	2.97428	0.978211
8638	ID4	3.45689	2.05143	21.9924	138.082	24.735	37.5634	4.78405	1.164	4.11002	3.95629e-05	3.04588	5.69633	3.21543
8734	IGF2	18.2414	2.82714	1070.82	892.663	22.5318	400.917	6.04934	1.73489	3.48688	0.000488694	7.22026	6.95773	1.64965
8752	IGFL2	5.42815	6.7057	24.1416	72.4657	145.91	50.4302	3.84485	0.898378	4.27977	1.87089e-05	2.00052	3.5863	4.59601
8829	IL1RL1	1.48563	7.48142	87.5441	26.958	13.7191	26.9376	3.37353	1.14514	2.94596	0.00321958	4.71474	3.01545	2.04092
8845	IL24	19.227	19.8928	99.3649	141.257	716.534	198.755	4.06243	0.852131	4.76738	1.8664e-06	2.34505	2.85256	5.19527
8862	IL36RN	43.8677	31.5285	254.11	412.186	264.882	200.815	3.06448	0.432306	7.08867	1.35406e-12	2.77247	3.47032	2.83237
8871	IL6R	1224.65	879.383	8834.93	9016.32	2474.67	4485.49	2.68784	0.575534	4.67017	3.00951e-06	3.08975	3.11907	1.25377
8914	INHBA	1771.68	1754.39	4377.42	9647.08	2685.08	4046.63	1.65988	0.550432	3.01559	0.00256477	1.31204	2.45205	0.606921
9027	IRF6	6935.4	6787.99	16170.3	17590.8	16810.8	12858.6	1.29681	0.221068	5.86609	4.46184e-09	1.23679	1.35827	1.29283
9042	IRX5	110.891	99.7913	185.334	366.679	162.434	184.526	1.18143	0.490309	2.40957	0.0159713	0.817068	1.80145	0.62679
9095	ITGB3	0.5	1.27571	1.57462	60.8242	10.4143	14.4178	5.79483	2.07564	2.79183	0.00524109	0.97935	6.25092	3.70484
9122	ITPKC	969.375	994.188	2839.64	1909.71	2370.02	1816.09	1.27369	0.29939	4.25429	2.09709e-05	1.53235	0.959994	1.27154
9133	IVL	160.172	214.597	10283.5	4164.99	1896.34	3343.42	4.86499	0.658437	7.38868	1.48288e-13	5.79356	4.48961	3.35452
9157	JARID2	634.261	801.036	4137.78	2090.68	1269.53	1786.16	1.80077	0.529419	3.40141	0.000670389	2.53731	1.55243	0.832754
9185	JUN	4269.27	2932.7	7929.03	10732.9	5531.58	6278.6	1.1634	0.397693	2.92538	0.00344036	1.16404	1.60086	0.644585
9188	JUP	12262.7	12051.2	22556.7	19597.4	31799	19652.9	1.01989	0.323777	3.14999	0.00163277	0.891829	0.688934	1.38725
9190	KALRN	6.41378	2.82714	71.4248	28.0163	34.6493	28.1663	3.45462	0.878855	3.93082	8.4658e-05	4.06809	2.71794	3.02449
9194	KANK4	69.4941	18.3414	888.134	1404.89	908.21	657.314	4.62888	0.579784	7.9838	1.41895e-15	4.63671	5.29832	4.66896
9206	KAT6B	211.425	226.232	476.556	603.742	349.704	373.032	1.12482	0.365137	3.08053	0.0020663	1.12367	1.46496	0.677159
9263	KCNG1	570.195	516.349	1615.65	1143.49	1299.27	1028.49	1.31726	0.296547	4.442	8.91279e-06	1.57414	1.07547	1.25973
9300	KCNK12	1.48563	0.5	31.6639	6.84992	25.8366	12.7672	5.56096	1.7579	3.1634	0.00155935	5.19923	2.99055	4.90581
9378	KDM3A	309.002	457.395	1232.01	1311.76	991.931	859.92	1.62098	0.331078	4.89607	9.77736e-07	1.71242	1.8029	1.39971
9382	KDM4B	512.042	449.638	1254.58	1103.27	1329.02	929.209	1.35518	0.264292	5.1276	2.93459e-07	1.38662	1.2012	1.46978
9387	KDM5B	1797.3	1512.36	2696.72	4223.2	3853.86	2816.19	1.11817	0.324526	3.44555	0.000569904	0.709883	1.35701	1.22498
9391	KDM6B	484.445	486.096	1272.85	949.813	887.28	815.596	1.09587	0.305771	3.58395	0.000338434	1.3912	0.968856	0.870602
9392	KDM7A	167.072	124.614	366.945	459.811	340.891	291.366	1.42159	0.342228	4.15392	3.26824e-05	1.3466	1.67207	1.24035
9394	KDR	0.5	0.5	1.57462	86.2239	4.90636	18.241	7.56283	2.26883	3.33336	0.000858042	1.655	7.43002	3.29465
9421	KIAA0232	407.565	532.639	921.448	1038.71	944.563	768.485	1.04227	0.281722	3.69965	0.0002159	0.983807	1.15663	1.01955
9440	KIAA1024	14.2988	12.1357	53.1563	33.3079	22.5318	26.5861	1.49823	0.710002	2.11017	0.0348433	2.01266	1.33829	0.774386
9471	KIAA1644	4.44252	4.37856	40.2609	124.323	11.5159	36.4842	3.89657	1.09299	3.56505	0.000363784	3.19039	4.81704	1.38464
9577	KLF4	834.344	661.407	3351.16	4002.01	1913.96	2152.08	2.04729	0.407976	5.01816	5.21683e-07	2.1735	2.42956	1.3654
9579	KLF6	6678.15	5541.42	13289.2	19995.3	11717	11443.7	1.29593	0.351265	3.68932	0.000224854	1.12733	1.71674	0.945681
9582	KLF9	320.83	230.887	744.136	1093.74	409.19	559.257	1.44348	0.488428	2.95536	0.00312307	1.45107	2.00671	0.588274
9591	KLHDC8B	398.695	227.008	920.373	2074.81	639.422	851.561	1.95575	0.573746	3.40874	0.000652643	1.6132	2.78589	1.08775
9635	KLK12	2.47126	2.05143	102.589	7.90824	77.6113	38.0262	5.15148	1.24224	4.14693	3.3697e-05	5.50979	1.81242	5.10726
9636	KLK13	6.41378	8.25713	78.9471	12.1415	234.037	67.4593	3.97569	1.07717	3.69087	0.000223486	3.43941	0.738468	5.00719
9637	KLK14	2.47126	2.82714	19.8431	183.589	111.761	63.5983	5.59774	1.09443	5.11477	3.14128e-07	2.90827	6.11804	5.40197
9641	KLK4	0.5	1.27571	2.64924	26.958	3.80477	6.53754	4.6361	2.11434	2.19269	0.0283297	1.72992	5.07699	2.25216
9644	KLK7	408.551	428.694	994.522	760.373	5281.52	1574.23	2.48753	0.783303	3.17569	0.00149481	1.24877	0.861476	3.65765
9682	KPNA7	3.45689	1.27571	17.6939	18.4914	25.8366	12.8509	3.49163	1.09601	3.18577	0.00144371	3.07479	3.1384	3.62095
9704	KRT16	14767.2	8587.64	21268.3	53293.2	57946.3	31172	1.91939	0.513859	3.73525	0.000187532	0.917336	2.24259	2.36335
9717	KRT23	37.954	18.3414	2359.29	162.423	330.977	581.296	5.10673	0.982617	5.19707	2.02456e-07	6.48253	2.62201	3.64898
9739	KRT6B	6445.54	12843.2	23291.8	17589.8	40973	20228.2	1.50035	0.496081	3.02441	0.00249118	1.35613	0.951048	2.17099
9740	KRT6C	687.485	542.723	2282.99	2897.12	3690.83	2019.73	2.26657	0.338495	6.69603	2.1416e-11	1.90208	2.24578	2.5951
9750	KRT78	0.5	4.37856	156.32	30.1329	90.8304	55.9323	5.48397	1.09909	4.98954	6.05223e-07	6.72313	4.34804	5.93987
9753	KRT80	87.2355	104.446	1728.49	382.553	380.549	536.154	3.12153	0.712064	4.38377	1.16641e-05	4.17857	2.00279	1.99521
9842	KRTAP5-AS1	0.5	1.27571	17.6939	70.3491	7.10954	18.8856	6.1818	1.83028	3.37751	0.000731443	4.46953	6.46081	3.1541
9858	KRTDAP	21.1982	28.4257	2539.82	587.867	471.981	729.359	5.6218	0.753301	7.46288	8.46504e-14	6.69301	4.58185	4.26509
9867	KYNU	6.41378	26.8742	372.318	95.7488	260.475	151.866	3.89194	0.774457	5.02539	5.02422e-07	4.82573	2.86652	4.31034
9943	LBH	23.1695	13.6871	485.153	179.356	80.9161	155.956	3.79607	0.779428	4.87032	1.11415e-06	4.76784	3.33223	2.1839
9954	LCAL1	7.39941	4.37856	68.2009	152.898	24.735	51.0224	3.93275	0.920979	4.27019	1.95308e-05	3.58278	4.74749	2.11955
9956	LCE1A	2.47126	5.15428	153.096	18.4914	132.691	61.8807	4.90363	1.03093	4.75649	1.96986e-06	5.42278	2.37328	5.21642
9962	LCE2A	0.5	0.5	117.633	4.73328	41.2588	32.4251	8.39222	1.92202	4.36636	1.26337e-05	7.87815	3.24284	6.36663
9963	LCE2B	0.5	1.27571	96.141	3.67496	50.0716	29.8326	6.84594	1.8649	3.67095	0.000241655	6.91143	2.20208	5.97027
9966	LCE3A	0.5	0.5	82.171	1.55832	2.70318	16.9865	7.45965	2.3428	3.18408	0.00145216	7.36056	1.63999	2.43466
9968	LCE3C	0.5	1.27571	29.5147	2.61664	18.1254	9.9065	5.24163	1.93304	2.71161	0.00669582	5.20771	1.71206	4.50429
9969	LCE3D	14.2988	19.8928	4654.67	268.255	875.163	1165.96	6.86053	0.966297	7.09981	1.24925e-12	8.10846	3.99146	5.69741
9970	LCE3E	1.48563	1.27571	255.184	33.3079	120.573	81.8654	7.28388	1.32092	5.51425	3.50279e-08	7.53421	4.5966	6.45258
9973	LCE6A	3.45689	2.05143	56.3801	5.7916	19.227	16.8814	3.58223	1.27393	2.81194	0.0049243	4.40406	1.12091	2.85201
10009	LDLRAD4	0.5	0.5	1.57462	123.265	1.60159	24.9883	8.01648	3.49623	2.29289	0.0218542	1.655	7.94562	1.67951
10053	LGALS7B	9133.35	5114	13988.8	17962.3	21245.8	13488.3	1.31582	0.383658	3.42965	0.000604354	1.0334	1.3941	1.63631
10062	LGI3	1.48563	1.27571	25.2162	3.67496	9.31272	7.69305	3.80715	1.60825	2.36726	0.0179201	4.19509	1.41654	2.75801
10073	LHFPL2	530.769	670.716	2342.09	1690.64	1956.92	1437.73	1.73297	0.303101	5.71747	1.08121e-08	1.97283	1.5026	1.71362
10216	LINC00319	3.45689	2.05143	11.2462	28.0163	4.90636	9.43543	2.67849	1.29609	2.0666	0.0387723	2.07831	3.39514	0.881602
10329	LINC00520	15.2845	12.1357	932.194	304.238	28.0398	257.878	4.99616	1.0554	4.73391	2.20233e-06	6.0969	4.48147	1.04181
10432	LINC00673	319.844	505.489	851.597	1464.16	635.016	754.721	1.25352	0.47024	2.66569	0.00768294	1.08265	1.86447	0.659268
10638	LINC01094	3.45689	8.25713	34.8878	35.4245	11.5159	18.2084	2.30079	0.956715	2.40489	0.0161774	2.70709	2.72912	1.108
10952	LINC01537	2.47126	2.05143	37.037	7.90824	7.10954	10.8155	3.26683	1.34816	2.42318	0.0153852	4.03996	1.81242	1.65882
11030	LIPH	5.42815	2.82714	33.8132	43.8911	104.049	37.5018	4.07729	0.890683	4.57771	4.70096e-06	3.10961	3.48595	4.73122
11033	LIPK	0.5	0.5	38.1116	6.84992	6.00795	9.8939	6.68	2.01323	3.31805	0.000906495	6.25216	3.77609	3.58687
11034	LIPM	1.48563	0.5	42.4101	3.67496	3.80477	9.87509	5.16369	2.06574	2.49968	0.0124307	5.6208	2.09219	2.14227
11054	LMBR1L	350.399	227.784	986.999	907.48	1080.06	710.044	1.78163	0.326862	5.45072	5.01671e-08	1.80472	1.68353	1.93471
11073	LMO7	245.922	224.681	379.84	449.227	793.645	418.163	1.20274	0.431569	2.7869	0.00532156	0.692353	0.934406	1.75545
11890	LOC101928841	0.5	1.27571	14.47	34.3662	75.4081	24.704	6.56585	1.68596	3.89443	9.84314e-05	4.17934	5.42727	6.561
12471	LOC441081	1.48563	0.5	10.1716	17.4331	3.80477	6.17902	4.48086	1.9201	2.33366	0.0196134	3.56093	4.33822	2.14227
12649	LPCAT1	1741.12	1307.58	3515.58	3202.97	3255.7	2604.09	1.12564	0.271372	4.14796	3.35446e-05	1.2203	1.08596	1.10951
12787	LRRC8E	353.356	268.121	723.718	940.288	702.213	597.039	1.34644	0.321017	4.19429	2.73724e-05	1.23342	1.6111	1.18991
12857	LURAP1L	204.526	169.605	653.868	1508.61	349.704	576.762	2.16579	0.613698	3.52907	0.000417016	1.81177	3.01791	0.908903
12868	LY6D	188.755	65.6599	1449.09	1593.27	1115.31	881.916	3.45472	0.499545	6.91573	4.65461e-12	3.70227	3.83912	3.32457
12872	LY6G6C	5.42815	3.60285	15.5447	26.958	67.697	23.3461	3.1865	0.984623	3.23627	0.00121105	1.81355	2.60784	3.93622
12889	LYNX1	35.9827	22.9957	85.3948	61.8825	50.0716	50.7655	1.17807	0.54626	2.15661	0.0310361	1.56982	1.1052	0.799658
12892	LYPD3	665.801	681.576	7816.2	5245.53	3301.97	3541.71	3.01823	0.427611	7.05837	1.68466e-12	3.53641	2.96103	2.29327
12913	LYST	718.039	601.678	1122.4	1586.92	1269.53	1059.21	1.00812	0.303583	3.32075	0.000897755	0.77199	1.27163	0.949698
12948	MAF	281.405	123.063	432.496	2174.29	1121.92	826.134	2.62372	0.681967	3.84729	0.000119432	1.21667	3.54645	2.59188
12952	MAFB	34.0114	24.5471	580.794	1305.41	454.355	479.323	4.76432	0.56424	8.44378	3.07226e-17	4.32917	5.49757	3.97496
12990	MAGED4	0.5	0.5	134.827	18.4914	18.1254	33.9888	8.46034	1.84048	4.5968	4.2903e-06	8.07497	5.20879	5.17994
13045	MAP10	13.3132	20.6685	45.634	49.1827	39.0557	33.0708	1.41044	0.582987	2.41933	0.0155489	1.45996	1.568	1.23538
13048	MAP1LC3A	39.9252	39.2856	228.319	65.0575	173.45	108.707	1.98779	0.617595	3.21861	0.00128816	2.52733	0.716064	2.13079
13049	MAP1LC3B	1760.84	1623.29	4061.48	4029.52	2823.88	2859.3	1.1048	0.301594	3.66318	0.000249102	1.26441	1.25302	0.740085
13063	MAP3K10	368.14	272	678.584	722.274	534.771	514.654	1.01376	0.325485	3.11461	0.00184188	1.1006	1.19062	0.756992
13078	MAP3K8	11.3419	12.1357	40.2609	95.7488	26.9382	36.7851	2.25902	0.779704	2.89727	0.0037642	1.77892	3.02879	1.19919
13107	MAPK8IP2	25.1408	18.3414	106.887	97.8654	74.3065	64.0083	2.13083	0.489357	4.35436	1.33457e-05	2.31545	2.18823	1.79092
13128	2022-03-03	6.41378	5.15428	49.9324	14.2582	10.4143	16.7346	2.21061	1.05072	2.10389	0.0353877	3.11843	1.31024	0.857022
13137	MARCO	3.45689	5.15428	14.47	54.4743	61.0875	27.2286	3.47832	0.954691	3.6434	0.000269056	1.77737	3.68988	3.85518
13202	MC1R	24.1551	19.8928	53.1563	57.6493	51.1731	40.7053	1.318	0.509212	2.58831	0.00964473	1.27795	1.39501	1.2231
13215	MCF2	0.5	3.60285	25.2162	3.67496	35.7509	13.249	3.70008	1.50109	2.46494	0.0137036	4.23171	1.45316	4.73534
13239	MCOLN1	145.388	149.437	263.781	897.955	585.444	407.901	1.98576	0.544432	3.6474	0.000264906	0.839622	2.60692	1.98981
13245	MCTP1	38.9396	37.7342	202.528	89.3988	102.948	93.8097	1.79346	0.540617	3.31742	0.00090852	2.4015	1.2217	1.42529
13261	MDM2	1118.21	1039.18	2511.88	2661.12	1769.65	1819.51	1.10172	0.310772	3.54512	0.000392439	1.22045	1.30372	0.715152
13358	METRNL	72.451	64.1085	486.227	552.943	327.672	300.18	2.74898	0.385299	7.13467	9.70174e-13	2.8348	3.0203	2.26542
13389	MEX3B	69.4941	36.9585	97.2156	122.207	100.745	84.8239	1.01735	0.475145	2.14113	0.0322633	0.939789	1.26985	0.991233
13393	MFAP2	662.844	538.069	1547.95	1179.47	1777.36	1140.64	1.32348	0.32143	4.11747	3.83056e-05	1.37406	0.981834	1.57344
13430	MGAT4B	1293.65	1931.25	3053.49	4989.42	3219.35	2896.93	1.21925	0.377967	3.22582	0.00125612	0.949969	1.65838	1.02628
13668	MIR1307	0.5	2.05143	13.3954	7.90824	7.10954	5.69292	3.43817	1.61635	2.12713	0.0334095	3.72535	2.96504	2.81144
15501	MMP23A	6.41378	3.60285	21.9924	42.8328	42.3604	22.9404	2.98917	0.827681	3.61151	0.000304424	2.19377	3.15549	3.13949
15513	MMP9	116.804	1637.25	1275	7494.46	12632.4	4630.69	3.02462	1.48179	2.0412	0.0412314	1.54377	4.0991	4.85234
15838	MTMR3	774.22	680.025	1139.6	1692.75	1661.7	1189.16	1.04352	0.318861	3.27264	0.00106548	0.651284	1.22213	1.19542
15843	MTMR9	394.752	416.282	911.776	882.08	932.445	706.967	1.16483	0.244485	4.76443	1.89385e-06	1.16942	1.12166	1.20176
15856	MTRNR2L10	240.008	185.895	570.048	383.612	340.891	343.591	1.02173	0.382549	2.67085	0.00756604	1.43229	0.860859	0.690524
15863	MTRNR2L8	8537.05	6438.92	19960.5	14073	11660.8	12133.5	1.02449	0.357069	2.86917	0.00411547	1.4288	0.924578	0.653321
15866	MTSS1	408.551	504.713	1483.47	2098.09	733.057	1045.08	1.65604	0.4898	3.38106	0.000722064	1.70792	2.20801	0.690936
15877	MUC1	21.1982	18.3414	105.813	44.9494	34.6493	44.4902	1.67182	0.703551	2.37626	0.0174893	2.42391	1.18878	0.813302
15885	MUC20	11.3419	7.48142	30.5893	14.2582	61.0875	24.4517	1.97257	0.883077	2.23374	0.0254999	1.7315	0.630262	2.72935
15911	MXD1	135.531	131.595	585.092	598.451	214.208	332.476	1.80664	0.522432	3.45814	0.000543914	2.1313	2.16386	0.681647
15913	MXD4	1017.67	648.22	1732.78	2214.5	1253.01	1372.74	1.05828	0.393504	2.68937	0.00715881	1.09318	1.44707	0.625482
15940	MYD88	950.648	1172.6	1659.71	2076.92	3582.87	1888.05	1.20072	0.423192	2.8373	0.00454971	0.652583	0.976099	1.76277
15951	MYH14	16.2701	5.92999	93.9918	170.889	108.456	78.6074	3.57493	0.635943	5.62147	1.89343e-08	3.25837	4.12083	3.46487
15987	MYO16	2.47126	0.5	8.02233	34.3662	2.70318	9.1126	3.95847	1.79179	2.20922	0.0271592	2.8514	4.9503	1.28203
16003	MYO5B	157.215	240.971	1253.5	574.109	1303.68	705.396	2.39194	0.474312	5.04297	4.58359e-07	2.68709	1.56052	2.74372
16025	MYRFL	2.47126	3.60285	9.09694	13.1998	20.3286	9.2399	2.41693	1.10807	2.18121	0.0291677	1.60819	2.14525	2.76825
16061	NAALADL2	6.41378	3.60285	16.6193	16.3748	26.9382	13.4898	2.1302	0.913144	2.33282	0.0196575	1.78963	1.76825	2.48642
16129	NATD1	159.187	126.166	336.855	667.241	626.203	382.63	1.93426	0.426594	4.53419	5.78258e-06	1.24911	2.23519	2.14361
16177	NCCRP1	6.41378	10.5843	344.378	24.8413	541.381	185.02	5.23585	1.02553	5.10553	3.29861e-07	5.38534	1.59216	6.03799
16183	NCF2	28.0977	33.0799	95.0664	423.828	227.428	161	3.04317	0.663633	4.58562	4.52643e-06	1.64073	3.7972	2.89913
16198	NCOA3	863.912	911.963	1384.61	2670.64	2170.63	1599.85	1.2252	0.37452	3.2714	0.00107016	0.641476	1.58918	1.29011
16227	NDRG1	4278.14	2627.84	7593.75	6678.5	7241.25	5683.4	1.05464	0.32426	3.25246	0.00114412	1.17938	0.994093	1.11081
16228	NDRG2	288.304	161.848	1222.34	414.303	397.072	496.274	1.59372	0.607211	2.62466	0.0086736	2.50046	0.939569	0.878285
16230	NDRG4	66.5373	86.6041	502.347	257.672	715.432	325.218	2.68942	0.512672	5.24589	1.55531e-07	2.72631	1.76316	3.23644
16335	NEU1	562.309	467.479	1114.88	1377.37	1597.81	1023.47	1.40615	0.306937	4.58123	4.62247e-06	1.12068	1.42571	1.63989
16361	NFATC2	0.5	2.82714	49.9324	16.3748	72.1034	27.8475	5.19224	1.23997	4.18738	2.82199e-05	5.39223	3.78373	5.92232
16375	NFIL3	262.678	227.008	859.12	1373.14	436.73	631.235	1.86391	0.517835	3.59943	0.000318911	1.81484	2.49139	0.838721
16379	NFKBIA	520.913	830.513	1048.25	3157.47	995.236	1309.98	1.35977	0.591856	2.29746	0.0215925	0.672392	2.26317	0.597516
16406	NHLRC1	44.8534	32.3042	63.9025	111.624	118.37	73.7108	1.36001	0.511667	2.658	0.0078606	0.747402	1.5521	1.63676
16432	NIPAL4	374.054	249.504	2883.7	1713.92	841.013	1211.94	2.54218	0.548752	4.63266	3.60989e-06	3.23869	2.48807	1.46097
16574	NOTCH3	167.072	54.7999	1359.89	875.73	478.59	586.717	3.03666	0.617655	4.91644	8.81311e-07	3.82906	3.19413	2.32243
16594	NPB	3.45689	0.5	17.6939	6.84992	20.3286	9.26586	3.36662	1.4455	2.32904	0.0198572	3.75044	2.38135	3.9507
16662	NR1D1	369.126	312.337	577.57	1185.82	956.68	679.806	1.41371	0.406271	3.47971	0.000501961	0.766388	1.8042	1.49443
16686	NR6A1	31.0546	33.8557	95.0664	70.3491	73.2049	60.2061	1.30492	0.458167	2.84813	0.00439775	1.55183	1.11743	1.17484
16692	NRBF2	512.042	524.882	1081.57	1332.92	982.017	886.186	1.12752	0.285437	3.95015	7.81035e-05	1.06092	1.36239	0.92162
16693	NRBP1	1754.92	2087.17	4071.15	3990.36	5094.25	3399.07	1.19081	0.276189	4.31158	1.62094e-05	1.08896	1.06004	1.41239
16709	NRIP1	786.048	1224.58	3447.87	1835.63	1635.26	1785.38	1.19804	0.452632	2.64684	0.00812477	1.81322	0.903787	0.737035
16785	NUAK2	278.448	308.458	706.524	668.3	576.632	507.172	1.14921	0.277581	4.14009	3.47166e-05	1.2695	1.18925	0.976409
16871	NWD2	0.5	1.27571	53.1563	6.84992	30.2429	17.905	6.10129	1.77306	3.44111	0.00057934	6.05652	3.10043	5.24287
16893	NYNRIN	1192.13	659.08	2336.72	2377.49	2178.34	1748.25	1.31273	0.355082	3.69698	0.000218184	1.39845	1.4234	1.2972
16917	OCLN	55.6953	94.3613	127.305	285.188	406.987	193.407	1.8685	0.584356	3.19754	0.00138606	0.812341	1.97597	2.48903
16949	OLAH	1.48563	0.5	16.6193	23.783	2.70318	8.51822	4.95566	1.93115	2.56617	0.0102828	4.26925	4.78632	1.64912
17428	OSGIN1	65.5516	42.3885	83.2456	273.546	119.472	116.341	1.56834	0.630366	2.48798	0.0128472	0.659222	2.37556	1.18045
17454	OTUB2	95.1205	112.203	230.468	193.114	235.139	172.709	1.08452	0.333431	3.25262	0.00114348	1.1576	0.902486	1.18654
17474	OVOL1	41.8965	37.7342	690.405	532.835	292.421	318.558	3.68386	0.479896	7.67639	1.63638e-14	4.11802	3.74426	2.87863
17516	P4HA2	1162.56	950.748	1682.28	6663.68	2147.5	2520.85	1.72751	0.614694	2.81036	0.00494856	0.678196	2.6641	1.03044
17557	PAG1	88.2211	147.885	576.495	251.322	315.555	275.396	1.69286	0.505237	3.35061	0.000806325	2.33547	1.1377	1.46605
17609	PAPPA	13.3132	42.3885	54.2309	139.14	86.424	66.5993	1.75237	0.707731	2.47605	0.0132846	1.19085	2.5502	1.86317
17691	PBXIP1	463.746	399.216	1109.51	1359.38	1673.82	1000.63	1.6798	0.316951	5.29988	1.1588e-07	1.36659	1.65963	1.95981
17715	PCDH1	277.462	545.051	968.731	649.25	1703.56	828.31	1.42908	0.527327	2.71004	0.00672746	1.31676	0.739433	2.13114
17773	PCDHGA6	0.5	2.05143	31.6639	8.96656	10.4143	10.2192	4.31317	1.54423	2.79309	0.00522065	4.96645	3.14624	3.36218
17775	PCDHGA8	5.42815	4.37856	21.9924	17.4331	14.8207	12.3106	2.00567	0.897686	2.23427	0.0254655	2.17347	1.8383	1.60408
17782	PCDHGB6	8.38505	5.92999	49.9324	17.4331	30.2429	21.8847	2.27596	0.835445	2.72425	0.00644472	2.82398	1.30583	2.1006
17783	PCDHGB7	34.9971	26.0985	100.439	47.0661	113.964	64.013	1.53124	0.58586	2.61366	0.00895784	1.73265	0.639086	1.9149
17795	PCGF3	660.873	766.904	1300.79	1827.16	1511.88	1213.02	1.11559	0.296057	3.76817	0.000164449	0.869604	1.35982	1.08656
17967	PERP	15817.9	14635.1	25187.4	43998	37417.1	27410.6	1.22266	0.341653	3.57866	0.000345366	0.727207	1.53194	1.2982
18023	PGBD5	22.1839	24.5471	69.2756	49.1827	156.926	63.923	1.99549	0.666833	2.99249	0.0027671	1.56981	1.07562	2.74948
18034	PGLYRP3	0.5	2.82714	33.8132	39.6578	33.5477	21.5692	4.79859	1.09533	4.38095	1.18163e-05	4.82984	5.05986	4.81847
18035	PGLYRP4	6.41378	5.15428	53.1563	519.077	13.7191	119.004	5.20806	1.24703	4.17638	2.9618e-05	3.2087	6.49633	1.25464
18038	PGM2L1	170.028	154.091	585.092	243.913	291.32	288.389	1.20722	0.486524	2.48132	0.0130897	1.85388	0.591589	0.847823
18094	PHLDA3	2310.82	2301.26	4129.18	7495.52	3979.44	4042.75	1.17367	0.391068	3.00118	0.00268935	0.840441	1.70061	0.787151
18097	PHLDB3	170.028	190.55	512.018	442.878	457.66	354.127	1.38641	0.283065	4.89786	9.68868e-07	1.50822	1.29894	1.3463
18116	PI3	43.8677	64.8842	2114.27	565.643	163.535	589.941	4.13493	0.87558	4.7225	2.32961e-06	5.3085	3.40631	1.61602
18185	PIM1	501.2	364.309	2379.7	2416.64	809.067	1293.68	2.11189	0.53089	3.97802	6.94921e-05	2.47743	2.49966	0.920984
18247	PKIB	86.2499	51.6971	305.692	102.099	312.25	171.097	1.80897	0.599989	3.015	0.00256978	2.1947	0.61259	2.22533
18267	PLA2G15	215.367	209.943	373.392	580.459	467.574	368.847	1.15786	0.337421	3.43151	0.000600226	0.812295	1.4488	1.1368
18278	PLA2G4C	31.0546	54.0242	124.081	129.615	87.5256	84.7601	1.42285	0.483494	2.94285	0.00325207	1.59901	1.66196	1.0955
18280	PLA2G4E	9.37068	9.03284	329.333	19.5498	121.675	97.2923	4.16784	1.00724	4.13787	3.5055e-05	5.16174	1.08741	3.72522
18298	PLAUR	465.718	565.219	1107.36	1416.53	2256.56	1161.78	1.62883	0.405688	4.015	5.94469e-05	1.10992	1.46516	2.13692
18325	PLD1	270.563	220.802	444.317	1260.96	772.715	593.371	1.75189	0.49632	3.52975	0.000415949	0.86223	2.36709	1.66058
18348	PLEKHG1	118.776	158.745	313.214	388.903	236.24	242.676	1.17386	0.386722	3.03542	0.00240201	1.18967	1.50193	0.782778
18360	PLEKHM1	906.295	798.709	2797.73	1864.2	3104.78	1893.84	1.60328	0.340111	4.71398	2.42928e-06	1.71736	1.13166	1.86759
18422	PMF1-BGLAP	35.9827	57.127	76.7979	80.9323	137.097	77.0874	1.08098	0.521017	2.07475	0.0380094	0.760328	0.835977	1.59639
18455	PNMA6A	17.2557	18.3414	40.2609	103.157	28.0398	40.9109	1.71143	0.759776	2.25254	0.0242881	1.17829	2.53568	0.656384
18463	PNPLA1	1.48563	0.5	32.7385	2.61664	3.80477	7.72912	4.7993	2.11135	2.2731	0.0230205	5.24738	1.60218	2.14227
18481	PODXL	45.839	13.6871	142.35	348.687	66.5954	122.932	2.67083	0.814932	3.27737	0.0010478	2.50667	3.79916	1.41073
18571	POSTN	354.341	161.848	920.373	7323.01	2623.39	2276.09	3.81416	0.773816	4.92903	8.26401e-07	1.94233	4.93447	3.45347
18593	POU2F3	4.44252	5.15428	18.7685	8.96656	82.0177	23.3699	3.06502	1.14428	2.67855	0.0073941	1.97167	0.905979	4.09929
18594	POU3F1	41.8965	13.6871	75.7233	193.114	170.145	98.4132	2.42831	0.676639	3.58878	0.000332225	1.66091	3.01156	2.82887
18611	PP14571	0.5	1.27571	3.72385	10.0249	22.5318	7.11125	4.75338	1.92596	2.46806	0.0135849	2.22114	3.64986	4.81824
18659	PPIF	1146.79	1648.11	5809.89	4756.59	4385.93	3548.96	1.83458	0.315022	5.82366	5.75738e-09	2.0793	1.79072	1.67368
18679	PPM1L	16.2701	8.25713	34.8878	28.0163	32.4461	23.4755	1.42615	0.691552	2.06224	0.0391851	1.58975	1.2733	1.48508
18694	PPP1R14A	341.528	144.783	498.048	496.852	665.86	428.914	1.1906	0.461028	2.5825	0.00980871	1.16334	1.15987	1.58227
18723	PPP1R3F	54.7097	38.5099	138.051	69.2908	107.354	81.0831	1.18255	0.508952	2.3235	0.0201525	1.58862	0.59415	1.22579
18737	PPP2R2C	81.3217	71.0899	249.811	180.414	295.726	175.173	1.67469	0.392183	4.27018	1.95314e-05	1.71612	1.2466	1.95955
18779	PQLC2	324.772	237.092	567.898	697.933	664.759	497.991	1.19873	0.311706	3.84572	0.000120201	1.03319	1.33065	1.26039
18810	PRB2	0.5	1.27571	5.87309	3.67496	63.2906	14.4229	5.79275	2.02921	2.85468	0.00430805	2.87847	2.20208	6.30827
18819	PRDM1	156.23	358.879	1584.49	749.79	482.996	665.977	1.86736	0.607477	3.07396	0.00211235	2.74236	1.6629	1.02843
18935	PRODH	32.0402	26.8742	47.7832	68.2325	156.926	65.8712	1.64495	0.665716	2.47094	0.0134758	0.70345	1.2174	2.41896
18983	PRR15L	1.48563	0.5	3.72385	10.0249	25.8366	7.81419	4.82646	1.92492	2.50736	0.0121635	2.11126	3.53997	4.90581
19039	PRSS22	73.4367	36.9585	1751.05	138.082	216.412	442.688	3.68227	0.972022	3.78826	0.000151707	5.07088	1.40624	2.0545
19041	PRSS27	14.2988	5.92999	109.036	15.3165	31.3445	34.6852	2.42987	1.00252	2.42377	0.0153604	3.56574	0.734085	1.76721
19070	PSAP	13856.5	10528.5	19212.5	30779.6	27156.9	20306.3	1.07675	0.337384	3.19147	0.00141548	0.669617	1.34955	1.16889
19078	PSEN1	949.662	1024.44	1867.11	2498.13	2121.06	1691.58	1.13152	0.274519	4.12181	3.75906e-05	0.920646	1.34069	1.10462
19084	PSG2	0.5	0.5	2.64924	29.0746	13.7191	8.78859	6.50936	2.0593	3.16095	0.00157253	2.40558	5.86169	4.77811
19085	PSG3	0.5	1.27571	5.87309	179.356	10.4143	38.9838	7.23744	1.98521	3.64568	0.000266686	2.87847	7.81103	3.70484
19086	PSG4	30.0689	21.4443	51.007	402.661	41.2588	108.788	2.70519	0.98218	2.75427	0.00588231	1.00626	3.98706	0.700271
19091	PSG9	0.5	0.5	1.57462	96.8071	15.9223	22.5608	7.86937	2.14118	3.67525	0.000237614	1.655	7.59704	4.99297
19150	PSORS1C2	1.48563	1.27571	27.3655	2.61664	4.90636	7.02996	3.66944	1.74948	2.09745	0.0359542	4.31309	0.926525	1.83346
19164	PTCD1	39.9252	24.5471	163.842	114.799	63.2906	80.7807	1.84406	0.590212	3.1244	0.00178169	2.38781	1.87461	1.01557
19256	PTPRM	302.103	382.151	1578.04	1720.27	668.064	929.625	1.95148	0.480484	4.06149	4.87608e-05	2.21547	2.33997	0.975394
19298	PVRL4	52.7384	43.9399	591.54	853.506	777.121	463.269	3.95546	0.35097	11.2701	1.84394e-29	3.61921	4.14814	4.01287
19367	RAB11FIP1	414.465	389.132	1004.19	633.375	1796.09	846.951	1.51142	0.490216	3.08318	0.00204799	1.32221	0.657305	2.16103
19396	RAB31	1278.86	1171.83	2263.65	2610.32	3346.03	2133.64	1.16139	0.301368	3.85373	0.000116331	0.886838	1.09241	1.45064
19486	RAET1G	35.9827	19.1171	40.2609	96.8071	95.2368	56.9809	1.51512	0.64224	2.35912	0.0183182	0.618294	1.88403	1.86043
19488	RAET1L	11.3419	17.5657	34.8878	117.973	191.075	74.0688	3.02557	0.787471	3.84213	0.000121969	1.30551	3.06318	3.75885
19500	RALGAPA1P	11.3419	12.1357	29.5147	37.5412	22.5318	22.1131	1.38457	0.685134	2.02087	0.0432933	1.33097	1.67801	0.941501
19538	RAPGEF5	115.819	115.306	306.766	357.154	176.754	213.86	1.28186	0.431383	2.97151	0.00296342	1.40847	1.62788	0.613081
19562	RASD1	4.44252	0.5	96.141	24.8413	46.7668	34.0383	4.90126	1.15558	4.2414	2.22131e-05	6.01139	4.05898	4.97172
19564	RASEF	17.2557	23.7714	110.111	51.2993	46.7668	49.3409	1.77861	0.643097	2.76569	0.00568031	2.44274	1.34079	1.20733
19566	RASGEF1B	0.5	8.25713	313.214	79.874	34.6493	86.7988	5.15363	1.18999	4.33081	1.4856e-05	7.26818	5.29683	4.09193
19722	RDH16	2.47126	1.27571	9.09694	95.7488	18.1254	24.8436	4.91853	1.39266	3.53176	0.000412798	2.35711	5.75291	3.35167
19755	RENBP	4.44252	5.92999	77.8725	59.7659	24.735	34.0492	3.50592	0.828231	4.23303	2.30567e-05	3.92334	3.54155	2.26878
19826	RGPD4	0.5	0.5	5.87309	18.4914	19.227	8.41831	6.44664	1.88933	3.41212	0.000644595	3.55412	5.20879	5.26506
19835	RGS12	862.927	835.167	1930.51	2636.77	1576.88	1567.95	1.27092	0.335843	3.78427	0.000154158	1.18526	1.63505	0.893345
19842	RGS2	105.962	78.0713	532.436	211.106	563.413	297.698	2.25086	0.523368	4.30073	1.7024e-05	2.5494	1.21476	2.63098
19867	RHCG	19.227	29.2014	2577.43	756.14	203.193	716.539	5.63206	0.877686	6.41694	1.39041e-10	6.76521	4.996	3.10019
19874	RHOB	1021.61	880.934	4514.97	3527.88	1628.65	2314.31	1.76149	0.476223	3.69887	0.000216564	2.25074	1.89482	0.779699
19875	RHOBTB1	182.842	134.698	473.332	361.387	639.422	357.836	1.63444	0.394987	4.13797	3.50395e-05	1.59269	1.20338	2.02661
19888	RHOV	8.38505	9.03284	167.066	1205.93	133.792	304.34	5.93247	0.956161	6.20447	5.48819e-10	4.26277	7.11443	3.94235
19956	RN7SK	17.2557	15.2385	117.633	132.79	25.8366	61.2508	2.54212	0.78619	3.23347	0.00122296	2.85883	3.03367	0.672015
19989	RNASE7	189.741	147.885	2374.33	1104.33	806.864	924.13	3.0855	0.524711	5.88037	4.09339e-09	3.82519	2.72084	2.26807
20008	RNF11	1676.07	1586.06	2915.94	3595.61	3635.75	2681.39	1.05254	0.258533	4.07119	4.67734e-05	0.838696	1.14097	1.15699
20016	RNF122	42.8821	31.5285	110.111	124.323	199.888	101.247	1.97891	0.485859	4.07301	4.641e-05	1.58237	1.75751	2.4426
20078	RNF222	0.5	1.27571	297.095	4.73328	53.3763	70.896	8.10077	1.91599	4.22798	2.35802e-05	8.53913	2.56719	6.06248
20079	RNF223	1.48563	2.82714	140.2	52.3577	43.462	47.5666	5.51753	1.03401	5.33606	9.49881e-08	6.09614	4.67512	4.40647
20088	RNF38	277.462	229.335	716.196	865.147	968.798	610.888	1.74915	0.3041	5.75188	8.82552e-09	1.50548	1.77807	1.94132
20094	RNF44	1008.8	721.913	2606.45	1898.07	1347.74	1516.09	1.17347	0.396814	2.95723	0.00310418	1.61082	1.15326	0.659279
20398	RPTN	1.48563	2.05143	2.64924	65.0575	3.80477	14.5097	4.18876	1.71373	2.44424	0.0145158	0.601725	5.21979	1.12396
20405	RRAD	104.977	172.708	813.986	1053.53	964.391	621.418	2.7662	0.356695	7.75508	8.82859e-15	2.5958	2.96795	2.84041
20479	RTN4RL1	253.807	102.894	388.437	755.082	706.619	440.868	1.79504	0.523067	3.43176	0.000599687	1.26523	2.22419	2.12849
20535	S100A7	1.48563	3.60285	24.1416	18.4914	62.189	21.4821	4.02989	1.08816	3.7034	0.000212733	3.38334	2.99868	4.74848
20538	S100A8	47.8103	54.7999	2872.95	1728.74	178.958	976.152	4.97023	0.872195	5.69853	1.20846e-08	5.81064	5.07783	1.8058
20539	S100A9	147.359	156.418	5576.69	2694.98	533.67	1821.32	4.27677	0.779505	5.48651	4.09941e-08	5.19897	4.14983	1.81357
20542	S100P	2.47126	4.37856	78.9471	30.1329	223.021	67.2902	5.21218	1.02071	5.10644	3.28288e-07	4.58496	3.19542	6.08318
20637	SBSN	103.006	109.1	8318.04	1263.08	3859.37	2730.02	5.4072	0.68862	7.85223	4.08699e-15	6.29399	3.57468	5.18611
20736	SCNN1B	2.47126	4.37856	55.3055	19.5498	15.9223	19.0255	3.32459	1.04285	3.18797	0.00143274	4.0715	2.57123	2.27512
20768	SDCBP	2407.41	2302.04	4684.76	4145.94	5369.65	3781.46	1.00751	0.259675	3.87989	0.000104505	0.992778	0.816501	1.18963
20795	SDR9C7	0.5	2.82714	629.152	12.1415	41.2588	136.676	7.57127	2.32228	3.26027	0.00111305	9.04759	3.35221	5.11696
20831	SECISBP2	483.459	518.676	1152.49	1385.84	1204.54	948.501	1.31672	0.259095	5.082	3.73484e-07	1.20257	1.46858	1.26629
20863	SEMA5B	2.47126	1.27571	4.79847	240.739	4.90636	50.3381	5.94261	1.7039	3.48764	0.000487299	1.4343	7.08305	1.46638
20867	SEMA6C	26.1264	22.22	63.9025	111.624	40.1572	52.3059	1.5954	0.634214	2.51556	0.0118843	1.40719	2.21189	0.736978
20869	SEMA7A	419.393	509.368	948.313	4634.88	5245.17	2350.93	2.95963	0.660684	4.47964	7.47679e-06	1.03686	3.32596	3.50441
20918	SERINC3	1347.86	1221.47	2108.9	3359.61	2498.91	2106.85	1.04816	0.323152	3.24356	0.00118048	0.716847	1.38865	0.961653
20929	SERPINA3	6.41378	3.60285	23.067	178.298	32.4461	48.2655	4.11733	1.06724	3.85791	0.00011436	2.2626	5.21299	2.75482
20943	SERPINB5	10741.9	11087.8	28866.9	22744.8	20025.2	18692.8	1.12948	0.286999	3.93549	8.30261e-05	1.40331	1.05943	0.875708
20947	SERPINB9	0.5	3.60285	55.3055	7.90824	21.4302	17.2494	4.08931	1.38307	2.9567	0.00310951	5.36478	2.55879	3.997
20966	SESN1	422.35	337.159	665.689	1050.35	566.717	607.954	1.00422	0.393643	2.5511	0.0107382	0.818912	1.47687	0.586694
20967	SESN2	748.594	829.737	3461.84	1809.17	1503.07	1669.98	1.51718	0.44442	3.41385	0.00064051	2.13505	1.19884	0.931421
20971	SETBP1	192.698	227.008	517.391	569.876	333.18	367.531	1.17527	0.374486	3.13835	0.00169904	1.30671	1.4461	0.67176
21034	SGK1	1438.54	1278.1	2172.3	5238.12	3220.45	2669	1.38381	0.43792	3.15995	0.00157794	0.679925	1.94975	1.24796
21047	SGPP2	10.3563	6.7057	42.4101	62.9409	15.9223	27.167	2.32399	0.853735	2.72215	0.00648593	2.34742	2.91701	0.93406
21097	SHANK1	1.48563	5.15428	13.3954	35.4245	4.90636	11.5732	2.59622	1.31113	1.98014	0.0476875	2.27524	3.67825	0.82623
21106	SHC2	93.1493	47.8185	262.707	342.337	271.491	203.001	2.06571	0.431677	4.78533	1.7071e-06	1.97682	2.35879	2.02428
21173	SIPA1L2	34.0114	29.2014	216.498	1405.95	63.2906	349.29	4.17446	1.02159	4.08624	4.38423e-05	2.78025	5.47937	1.00596
21237	SLC12A6	242.965	202.185	469.033	465.102	615.187	398.395	1.21712	0.316801	3.8419	0.000122088	1.08148	1.06933	1.47281
21249	SLC15A1	0.5	1.27571	31.6639	1.55832	22.5318	11.006	5.39755	2.00172	2.69646	0.00700814	5.30912	0.964339	4.81824
21308	SLC22A23	335.614	160.297	659.241	1124.44	605.273	576.472	1.68693	0.482735	3.49453	0.000474902	1.50703	2.27735	1.38381
21401	SLC28A3	6.41378	23.7714	48.8578	63.9992	67.697	41.6478	2.01233	0.709102	2.83786	0.00454168	1.98435	2.37382	2.45485
21405	SLC29A4	136.517	46.2671	224.021	371.97	135.996	182.454	1.42535	0.637768	2.23491	0.0254235	1.49506	2.22662	0.774991
21410	SLC2A12	39.9252	31.5285	71.4248	97.8654	156.926	79.0339	1.62208	0.535038	3.03172	0.00243168	1.00945	1.46382	2.14503
21451	SLC35D2	271.548	328.627	752.733	613.267	1141.75	621.084	1.47887	0.388696	3.8047	0.000141975	1.33331	1.03769	1.93434
21486	SLC38A7	395.738	436.451	1204.07	1194.28	1258.52	897.312	1.55128	0.244248	6.35127	2.13551e-10	1.53467	1.52289	1.59847
21496	SLC39A2	0.5	1.27571	28.4401	8.96656	10.4143	9.41933	5.16398	1.79032	2.88439	0.00392171	5.1542	3.4889	3.70484
21516	SLC44A4	1.48563	2.05143	2.64924	7.90824	45.6652	11.4519	3.8296	1.59978	2.39383	0.0166733	0.601725	2.1795	4.70917
21517	SLC44A5	33.0258	36.9585	74.6486	67.1741	67.697	55.4008	1.00531	0.444203	2.26318	0.0236247	1.09537	0.943155	0.954342
21524	SLC46A3	134.546	181.241	394.885	764.607	841.013	462.758	2.08061	0.444743	4.67823	2.89356e-06	1.33843	2.29171	2.42912
21625	SLCO4A1	29.0833	44.7156	186.409	132.79	54.4779	88.9951	1.76564	0.639966	2.75896	0.00579848	2.36991	1.88059	0.595187
21659	SLPI	62.5947	116.857	2781.61	513.785	719.838	838.437	3.90475	0.736342	5.3029	1.13976e-07	5.02342	2.58674	3.07324
21753	SMIM5	2.47126	0.5	23.067	12.1415	35.7509	14.2861	4.66917	1.3938	3.34996	0.000808226	4.37513	3.44925	5.00728
21766	SMOX	170.028	150.988	286.348	406.895	299.031	262.158	1.04642	0.340628	3.07203	0.00212608	0.837665	1.34455	0.900188
21864	SNN	793.933	479.115	2127.17	1492.73	1688.14	1315.72	1.47642	0.364214	4.05371	5.04107e-05	1.78617	1.27519	1.45267
22253	SNRK	399.68	666.062	1794.04	851.389	1054.72	952.678	1.21094	0.456313	2.65374	0.00796044	1.79789	0.722567	1.03154
22311	SNX4	381.939	313.112	846.224	894.78	837.709	654.253	1.3088	0.266379	4.91329	8.95603e-07	1.29103	1.37152	1.27644
22320	SOCS1	61.6091	98.2398	170.29	515.902	171.246	202.957	1.84315	0.625739	2.94556	0.00322368	1.13019	2.7293	1.13828
22345	SORT1	75.4079	66.4356	146.648	157.131	236.24	135.873	1.351	0.412868	3.27224	0.00106699	1.05095	1.15056	1.73885
22351	SOWAHB	13.3132	7.48142	28.4401	109.507	128.284	56.9052	3.16748	0.806233	3.92874	8.53904e-05	1.5108	3.45583	3.68415
22369	SOX4	973.317	915.841	2368.96	5576.79	1958.03	2358.09	1.80587	0.511924	3.52761	0.000419322	1.32718	2.56236	1.05232
22422	SPANXN5	0.5	0.5	13.3954	1.55832	14.8207	5.65488	5.87191	2.21741	2.64809	0.00809481	4.74367	1.63999	4.88954
22539	SPNS1	734.795	723.465	2072.36	1684.29	1499.76	1342.43	1.2655	0.284108	4.4543	8.41674e-06	1.50707	1.20793	1.04053
22540	SPNS2	9.37068	5.92999	358.348	32.2496	296.828	140.045	5.00803	0.9414	5.31977	1.03898e-07	5.58713	2.11312	5.31539
22548	SPON2	31.0546	11.36	263.781	726.507	31.3445	212.31	4.04323	1.02636	3.93939	8.16888e-05	3.81189	5.27352	0.738831
22563	SPRR1A	212.411	262.691	5343.5	1616.55	2982.5	2083.03	3.80475	0.52785	7.20801	5.6776e-13	4.4996	2.77474	3.65834
22564	SPRR1B	852.085	1122.18	15729.7	4850.78	7244.56	5959.36	3.23256	0.53493	6.04296	1.51311e-09	4.00773	2.31053	2.88921
22565	SPRR2A	17.2557	45.4914	394.885	775.19	72.1034	260.485	3.73881	0.874941	4.27322	1.92674e-05	3.81703	4.79014	1.36373
22566	SPRR2B	0.5	0.5	87.5441	2.61664	2.70318	18.2728	7.56496	2.2726	3.32876	0.00087232	7.45194	2.38771	2.43466
22568	SPRR2D	94.1349	195.98	2832.12	947.696	672.47	947.98	3.35798	0.670047	5.01156	5.39894e-07	4.38206	2.80267	2.30772
22569	SPRR2E	6.41378	14.4628	2051.95	210.047	104.049	476.884	6.30504	1.54819	4.07253	4.65049e-05	7.73505	4.44684	3.4334
22570	SPRR2F	3.45689	9.03284	92.9172	32.2496	10.4143	29.1142	2.94281	1.08525	2.71164	0.00669506	4.05555	2.52888	0.898168
22571	SPRR2G	2.47126	8.25713	973.029	125.382	106.253	242.578	6.3403	1.0586	5.98931	2.10735e-09	7.7509	4.79474	4.55591
22572	SPRR3	7.39941	10.5843	103.663	285.188	141.504	109.168	4.36448	0.658908	6.62382	3.5004e-11	3.55013	5.01014	3.99906
22573	SPRR4	0.5	1.27571	16.6193	31.1913	59.9859	21.4144	6.35694	1.65285	3.84605	0.00012004	4.37913	5.28742	6.2309
22648	SRPX2	27.112	16.79	84.3202	42.8328	164.637	66.6384	2.17854	0.710395	3.06666	0.00216461	1.98261	1.00545	2.94795
22695	SSR4P1	21.1982	14.4628	38.1116	37.5412	43.462	30.4552	1.18578	0.584264	2.02953	0.0424038	1.12208	1.10033	1.31161
22811	STEAP3	858.984	1029.1	2432.36	1427.11	2701.6	1689.33	1.21228	0.381866	3.17463	0.0015003	1.37132	0.602061	1.52277
22813	STEAP4	5.42815	4.37856	13.3954	99.982	12.6175	26.6603	3.24189	1.16875	2.77381	0.00554036	1.45821	4.35814	1.37189
22842	STK40	395.738	409.301	2126.09	1039.77	704.416	934.564	1.68156	0.514183	3.27036	0.00107411	2.40128	1.36934	0.807575
22880	STX12	618.49	624.173	1257.8	1188.99	1674.92	1072.38	1.1454	0.297821	3.84596	0.000120083	1.01749	0.936319	1.43067
22937	SULT2B1	26.1264	53.2485	1091.24	164.54	684.587	403.448	4.03965	0.747373	5.40513	6.47616e-08	4.8707	2.14124	4.19804
23038	SYNRG	393.767	378.272	786.046	738.149	979.814	654.709	1.11362	0.287654	3.87139	0.000108215	1.02623	0.935529	1.34412
23199	TBC1D17	484.445	403.095	877.388	1235.56	953.375	790.272	1.20519	0.310579	3.88045	0.000104262	0.98949	1.48337	1.10932
23261	TBX19	5.42815	10.5843	52.0817	34.3662	46.7668	29.3454	2.52641	0.693755	3.64165	0.000270896	2.78055	2.18076	2.62526
23410	TET3	197.626	232.438	462.586	374.087	545.787	362.005	1.1004	0.329321	3.34142	0.000833496	1.10991	0.803563	1.34853
23465	TFPI	11.3419	8.25713	93.9918	39.6578	19.227	33.9951	2.44607	0.867291	2.82035	0.00479708	3.27984	2.03492	0.990446
23483	TGFBR3	71.4654	62.557	153.096	310.588	210.904	161.222	1.75557	0.452178	3.88248	0.000103398	1.19515	2.21572	1.6573
23491	TGM1	113.848	105.997	1619.95	651.367	784.832	654.699	3.21842	0.485814	6.62481	3.47684e-11	3.88231	2.56791	2.83682
23606	TINCR	239.023	85.0527	1048.25	434.411	410.292	442.906	1.96661	0.620417	3.16982	0.00152534	2.87813	1.60727	1.52486
23630	TLE3	577.094	595.472	1257.8	1450.4	893.89	954.431	1.03484	0.330995	3.12644	0.00176936	1.10141	1.30696	0.608677
23635	TLL1	110.891	70.3142	156.32	297.888	137.097	154.002	1.12836	0.514654	2.19247	0.0283456	0.823986	1.75426	0.634686
23639	TLR1	5.42815	4.37856	10.1716	51.2993	26.9382	19.1432	2.72471	1.00703	2.70569	0.00681622	1.06101	3.39541	2.46612
23649	TLR9	2.47126	0.5	9.09694	7.90824	11.5159	5.79847	3.28584	1.58958	2.06711	0.0387236	3.03276	2.83073	3.37293
23660	TM4SF19	21.1982	15.2385	501.272	161.365	206.497	180.614	4.03465	0.630275	6.40141	1.53945e-10	4.80169	3.16642	3.52222
23688	TMCC1	627.361	632.706	1258.88	1880.08	1429.26	1165.16	1.27385	0.308289	4.13201	3.59609e-05	0.99865	1.5773	1.18178
23746	TMEM132A	977.26	1347.14	1806.93	2254.72	2983.61	1873.43	1.01484	0.355629	2.85366	0.00432194	0.655187	0.974593	1.3787
23921	TMEM45B	22.1839	12.9114	386.288	61.8825	254.967	147.147	3.78469	0.774978	4.8836	1.04166e-06	4.51253	1.87045	3.91316
23939	TMEM59L	1.48563	0.5	13.3954	17.4331	6.00795	7.26442	4.72821	1.81592	2.60375	0.00922102	3.95813	4.33822	2.80134
23962	TMEM86A	36.9683	45.4914	278.826	84.1072	459.863	180.551	2.74724	0.697176	3.94052	8.13046e-05	2.76535	1.03629	3.48719
24000	TMPRSS11E	2.47126	17.5657	60.6786	12.1415	587.648	135.601	4.52223	1.87751	2.40863	0.0160126	3.20315	0.881909	6.47884
24001	TMPRSS11F	1.48563	2.82714	133.753	23.783	26.9382	37.2573	5.16789	1.19774	4.31471	1.59811e-05	6.02821	3.53665	3.71637
24004	TMPRSS13	6.41378	2.82714	398.109	37.5412	148.113	118.101	5.58208	1.00982	5.52778	3.243e-08	6.54676	3.14014	5.1203
24019	TMTC1	57.6666	47.0428	552.854	163.481	553.498	274.408	3.02867	0.595747	5.08382	3.6991e-07	3.40797	1.6502	3.40965
24040	TNFAIP8L3	9.37068	6.7057	42.4101	25.8997	42.3604	24.8493	2.28169	0.71291	3.20053	0.00137176	2.41957	1.70809	2.41787
24093	TNNT2	6.41378	1.27571	18.7685	5.7916	35.7509	13.1001	2.58525	1.27734	2.02394	0.0429767	2.714	1.01772	3.64367
24103	TNRC6A	824.487	1060.9	1792.96	2480.14	1726.69	1576.54	1.08519	0.322503	3.3649	0.000765708	0.938917	1.40699	0.884582
24112	TNXB	7.39941	2.82714	40.2609	99.982	13.7191	32.3377	3.48585	1.04935	3.32192	0.000893996	3.13793	4.45022	1.58474
24120	TOM1	229.166	242.522	628.077	653.483	434.527	437.055	1.27989	0.333475	3.83804	0.000124022	1.41368	1.47089	0.882188
24166	TP53INP2	59.6378	71.8656	132.678	777.307	395.971	286.992	2.73561	0.69247	3.95052	7.79823e-05	1.01909	3.56965	2.59656
24200	TPP1	1339.97	1129.16	2301.26	2770.12	2794.13	2066.43	1.08713	0.266145	4.08474	4.4126e-05	0.903694	1.17122	1.18367
24202	TPPP	34.0114	35.4071	143.424	180.414	251.663	128.484	2.48265	0.443069	5.60331	2.10294e-08	2.04719	2.37821	2.85839
24214	TPRXL	9.37068	9.03284	29.5147	22.7247	58.8843	25.4054	2.07007	0.7732	2.67727	0.00742239	1.68169	1.30452	2.67814
24288	TREX2	8.38505	4.37856	107.962	15.3165	12.6175	29.2319	2.94016	1.14996	2.55675	0.0105656	4.15524	1.33787	1.05821
24295	TRIB1	424.321	494.629	1136.37	1166.77	973.204	838.559	1.24942	0.269675	4.63306	3.60299e-06	1.31061	1.34869	1.08699
24316	TRIM29	7072.4	5657	10046	16134.6	13253.7	10432.2	1.04643	0.329254	3.17818	0.00148202	0.667435	1.35097	1.06721
24333	TRIM43	0.5	0.5	6.94771	12.1415	12.6175	6.04134	5.968	1.92095	3.1068	0.00189127	3.79654	4.60188	4.65735
24437	TRPV3	149.33	200.634	1007.42	649.25	261.577	453.142	1.87196	0.580742	3.22339	0.00126683	2.54105	1.90724	0.595699
24446	TSC1	452.904	486.872	984.85	1326.57	837.709	817.282	1.16034	0.329539	3.5211	0.000429766	1.06853	1.49826	0.835074
24450	TSC22D2	613.562	652.875	1799.41	2003.9	1822.53	1377.96	1.56688	0.240477	6.51571	7.23452e-11	1.50744	1.66273	1.52586
24565	TTC39A	9.37068	5.15428	824.732	14.2582	82.0177	186.607	5.506	1.76203	3.12481	0.00177921	6.89082	1.03675	3.5609
24658	TUBB2A	724.939	628.828	1142.82	2920.4	3381.28	1759.15	1.87511	0.502276	3.73323	0.00018904	0.759263	2.11283	2.32424
24717	TXNIP	2854.89	3025.78	22857.6	7223.53	7413.1	8674.48	2.08784	0.56803	3.67558	0.000237312	2.95923	1.29733	1.33471
24840	UBR4	2624.25	2716.27	6556.74	4982.01	4688.87	4313.13	1.01856	0.286094	3.56022	0.000370538	1.29621	0.899962	0.812474
24918	ULBP3	34.9971	34.6314	66.0517	87.2822	75.4081	59.1741	1.14274	0.448817	2.54611	0.010893	0.923939	1.32603	1.11506
24919	ULK1	471.631	385.254	1254.58	1177.35	1040.4	865.343	1.43566	0.276136	5.19912	2.00237e-07	1.5574	1.46574	1.28733
24967	UPK3BL	154.258	81.1742	810.762	507.435	273.694	364.965	2.17944	0.559936	3.89231	9.9295e-05	2.85706	2.181	1.29035
25045	USP2	8.38505	15.2385	164.917	37.5412	65.4938	57.815	2.96288	0.80264	3.69142	0.000223005	3.86686	1.73167	2.53455
25086	USP53	915.165	854.56	1955.23	1994.37	1485.44	1440.45	1.03439	0.283255	3.65179	0.000260423	1.14466	1.17326	0.748215
25136	VAT1	5041.02	3579.64	9611.88	11759.5	9105.14	7818.93	1.23708	0.30515	4.054	5.03502e-05	1.17805	1.46899	1.09992
25173	VGLL3	120.747	119.96	420.676	1825.04	429.019	582.589	2.89436	0.690439	4.19206	2.76432e-05	1.80544	3.92259	1.83377
25379	WDR81	582.022	600.126	1637.14	1417.59	1138.44	1074.56	1.24233	0.29558	4.20304	2.63356e-05	1.46994	1.2622	0.94582
25395	WEE1	594.835	545.051	1170.76	1302.23	982.017	918.479	1.01579	0.279682	3.63195	0.000281285	1.03993	1.19348	0.786308
25402	WFDC12	0.5	2.05143	11.2462	4.73328	22.5318	7.71254	3.89862	1.63721	2.38125	0.0172539	3.47305	2.22453	4.47558
25405	WFDC21P	2.47126	2.05143	9.09694	197.347	4.90636	42.6747	5.31838	1.55707	3.41564	0.000636332	2.01444	6.45366	1.12372
25407	WFDC5	7.39941	8.25713	232.617	17.4331	15.9223	55.8259	3.58722	1.19762	2.9953	0.00274179	4.89529	1.15723	1.02645
25427	WIPI2	1231.55	1146.23	1829.5	2418.76	2895.48	1903.8	1.00246	0.317564	3.15673	0.00159547	0.622763	1.02558	1.28512
25574	YPEL2	60.6235	28.4257	169.215	243.913	76.5097	115.237	1.89146	0.640863	2.95142	0.00316314	2.02725	2.55476	0.882108
25640	ZBTB34	140.46	109.1	462.586	300.004	187.77	239.484	1.34888	0.485245	2.77979	0.00543937	1.90182	1.27708	0.601067
25648	ZBTB43	218.324	260.364	418.526	879.964	594.257	473.787	1.39975	0.420159	3.33148	0.000863848	0.811817	1.88394	1.31759
25651	ZBTB46	3.45689	0.5	42.4101	28.0163	12.6175	16.9002	4.295	1.2894	3.33102	0.000865299	5.0116	4.41346	3.26262
25656	ZBTB5	296.189	272.775	619.48	558.234	561.209	461.078	1.02866	0.264283	3.89227	9.93093e-05	1.12394	0.973755	0.981423
25660	ZBTB7C	3.45689	6.7057	32.7385	15.3165	30.2429	17.1921	2.45961	0.892161	2.75692	0.00583495	2.76549	1.66958	2.65109
25680	ZC3H6	109.905	78.0713	225.095	215.339	162.434	157.669	1.10379	0.384968	2.86723	0.00414085	1.28097	1.21705	0.810291
25685	ZC3HAV1L	31.0546	22.22	64.9771	55.5326	48.97	44.0508	1.10553	0.515653	2.14395	0.0320372	1.3066	1.08	0.898567
25692	ZCCHC14	372.083	395.338	853.747	922.296	686.791	645.551	1.0981	0.289034	3.79921	0.000145155	1.15445	1.26588	0.840515
25733	ZEB1	3.45689	3.60285	196.08	32.2496	37.9541	54.1688	4.86291	1.05358	4.61559	3.91989e-06	5.79599	3.1919	3.42688
25735	ZEB2	0.5	2.05143	28.4401	8.96656	15.9223	10.6761	4.3719	1.48054	2.95292	0.00314784	4.81154	3.14624	3.97466
25743	ZFAND5	1674.1	1910.31	3920.71	3882.42	3264.51	2929.91	1.04165	0.255866	4.07109	4.67932e-05	1.13252	1.11836	0.868272
25784	ZFYVE1	295.204	313.888	701.151	654.541	844.318	561.32	1.2688	0.284362	4.46191	8.12325e-06	1.20374	1.1045	1.47181
25788	ZFYVE26	438.12	492.302	1349.15	861.972	872.959	802.4	1.14451	0.345985	3.30796	0.00093977	1.53854	0.892206	0.91048
25819	ZMAT3	674.671	653.65	1843.47	1620.79	1390.71	1236.16	1.28564	0.273052	4.70843	2.49636e-06	1.473	1.28727	1.06639
25822	ZMIZ1	694.384	590.818	1125.63	1667.35	1254.11	1065.96	1.07088	0.316269	3.38597	0.00070926	0.813431	1.38026	0.969368
25862	ZNF143	285.347	325.524	663.539	648.192	582.14	500.448	1.04793	0.269435	3.88937	0.000100504	1.12244	1.08868	0.933624
25938	ZNF267	203.54	265.794	401.333	899.013	637.219	480.88	1.46184	0.441435	3.31157	0.000927735	0.786988	1.95053	1.45398
26050	ZNF432	50.7672	59.4542	113.335	358.212	101.846	136.223	1.80295	0.661278	2.72646	0.00640186	1.04468	2.7049	0.890485
26056	ZNF44	49.7815	59.4542	92.9172	166.656	91.932	91.6482	1.10685	0.487186	2.27192	0.0230914	0.77225	1.61511	0.756872
26090	ZNF493	25.1408	26.8742	47.7832	75.6407	51.1731	44.8224	1.17688	0.530221	2.2196	0.0264461	0.878377	1.54104	0.977261
26263	ZNF697	198.612	262.691	512.018	462.986	414.698	369.701	1.00604	0.312306	3.22135	0.0012759	1.16454	1.01931	0.860402
26268	ZNF701	37.954	61.0056	89.6933	101.04	112.862	80.0111	1.03354	0.447362	2.3103	0.0208716	0.898404	1.07026	1.22989
26308	ZNF750	31.0546	19.8928	867.717	841.864	187.77	389.16	4.66618	0.686484	6.79721	1.06664e-11	5.12563	5.08199	2.91737
26378	ZNF841	70.4798	88.1556	202.528	538.126	149.215	209.201	1.90885	0.622358	3.06713	0.00216123	1.36142	2.77124	0.920687
26380	ZNF844	31.0546	12.9114	47.7832	67.1741	46.7668	40.638	1.32673	0.633905	2.09295	0.0363537	1.25478	1.74618	1.22376
26458	ZSWIM4	156.23	154.867	413.153	277.78	256.069	251.12	1.02352	0.371855	2.75246	0.00591493	1.40933	0.836593	0.719184
26462	ZSWIM8	741.694	704.072	1880.01	1956.27	1254.11	1306.73	1.23169	0.325931	3.77898	0.000157474	1.37939	1.43676	0.795318
21	AADAT	162.143	190.55	55.3055	39.6578	84.2209	105.875	-1.57149	0.476673	-3.29679	0.000977973	-1.66822	-2.14804	-1.06147
35	AASS	216.353	219.251	82.171	53.416	143.707	142.48	-1.23139	0.516783	-2.38281	0.0171813	-1.40629	-2.02764	-0.599858
72	ABCC3	1780.55	1358	507.72	379.378	601.968	925.023	-1.66159	0.342922	-4.84538	1.26371e-06	-1.6148	-2.03519	-1.36914
117	ABI2	619.476	577.63	251.961	279.896	361.822	417.657	-1.00793	0.315059	-3.19918	0.00137817	-1.2474	-1.0957	-0.725319
135	ACACB	109.905	85.0527	34.8878	17.4331	57.7827	60.5123	-1.42206	0.63209	-2.24978	0.0244627	-1.47055	-2.47144	-0.742634
137	ACAD11	496.272	408.525	135.902	145.49	193.278	275.393	-1.51842	0.340689	-4.45691	8.31487e-06	-1.72821	-1.62986	-1.2201
200	ACSF2	871.798	603.229	195.006	348.687	476.387	498.521	-1.11798	0.468925	-2.38414	0.0171192	-1.89483	-1.05642	-0.606216
215	ACSS2	6518.48	3265.48	833.329	1115.97	1463.41	2638.83	-2.10488	0.436526	-4.8219	1.42198e-06	-2.46896	-2.04762	-1.65658
262	ACY1	1267.04	964.711	449.69	396.312	714.33	757.916	-1.10196	0.388607	-2.83566	0.00457316	-1.29781	-1.48011	-0.63015
306	ADAMTS19	16.2701	11.36	1.57462	0.5	3.80477	6.20189	-3.19698	1.49988	-2.13148	0.0330492	-3.11002	-4.76502	-1.83721
313	ADAMTS6	351.385	389.908	95.0664	184.648	164.637	236.629	-1.32642	0.412977	-3.21186	0.00131879	-1.96108	-1.00332	-1.1688
326	ADAP1	293.232	176.587	49.9324	33.3079	131.589	136.43	-1.72108	0.665135	-2.58756	0.00966576	-2.18816	-2.77227	-0.79017
530	AIM1	3989.35	4434.48	1621.02	2202.86	2126.57	2874.36	-1.08667	0.282343	-3.84876	0.000118717	-1.37555	-0.933078	-0.98393
545	AK5	77.3792	29.2014	2.64924	3.67496	11.5159	24.3841	-3.27868	0.970955	-3.37676	0.00073345	-4.16534	-3.69319	-2.04536
547	AK7	45.839	19.8928	4.79847	2.61664	4.90636	15.1107	-3.16354	0.962153	-3.28798	0.00100908	-2.65377	-3.52863	-2.62169
562	AKAP7	62.5947	57.9028	24.1416	16.3748	32.4461	38.192	-1.32754	0.573398	-2.31522	0.0206008	-1.31832	-1.87836	-0.891791
596	ALCAM	2920.92	3234.45	1304.01	1474.74	1420.45	2070.41	-1.13705	0.240284	-4.73209	2.22224e-06	-1.23702	-1.05951	-1.11362
598	ALDH18A1	1524.29	1586.83	884.911	560.351	856.436	1082.06	-1.02028	0.330261	-3.08931	0.00200623	-0.813538	-1.47274	-0.860725
601	ALDH1A3	5676.75	9072.46	2564.54	2454.74	4773.69	4907.94	-1.17597	0.437687	-2.68678	0.00721442	-1.48458	-1.54771	-0.588174
606	ALDH1L2	844.2	490.751	379.84	233.33	117.269	412.578	-1.45631	0.558981	-2.6053	0.0091793	-0.760895	-1.46391	-2.45647
608	ALDH3A1	32.0402	12.9114	3.72385	7.90824	0.5	10.9167	-2.6241	1.3357	-1.96458	0.0494625	-2.4494	-1.36284	-5.34619
770	ANKRD18A	54.7097	62.557	3.72385	7.90824	32.4461	31.769	-2.03697	0.971422	-2.0969	0.0360025	-3.97362	-2.88706	-0.850439
802	ANKRD34A	86.2499	72.6413	29.5147	10.0249	19.227	43.0316	-2.0481	0.639932	-3.2005	0.0013719	-1.42322	-2.98107	-2.04152
843	ANLN	2792.79	4313.46	348.676	1082.1	1409.43	1988.79	-1.90868	0.588401	-3.24385	0.00117927	-3.31532	-1.68144	-1.30016
844	ANO1	776.191	1259.48	189.633	144.431	576.632	588.774	-1.74746	0.639957	-2.7306	0.00632201	-2.38238	-2.7752	-0.777936
891	AOX1	244.936	236.317	93.9918	92.5738	115.065	156.077	-1.26335	0.334272	-3.77939	0.000157212	-1.35596	-1.37789	-1.06411
946	APITD1	195.655	208.391	99.3649	63.9992	85.3224	130.046	-1.29089	0.383718	-3.36417	0.000767742	-1.02299	-1.65768	-1.24281
947	APITD1-CORT	14.2988	26.0985	3.72385	5.7916	4.90636	10.4638	-2.19762	0.977008	-2.24934	0.0244909	-2.37506	-1.7379	-1.97721
949	APLN	77.3792	81.1742	0.5	8.96656	7.10954	34.5259	-3.97014	0.930771	-4.26543	1.99514e-05	-7.30841	-3.14386	-3.47865
951	APLP1	34.0114	12.1357	4.79847	3.67496	8.21113	12.0663	-2.15355	1.02033	-2.11063	0.0348043	-2.08199	-2.46684	-1.30699
967	APOBEC3C	1283.79	1119.08	499.123	621.734	501.724	804.59	-1.15188	0.278947	-4.12941	3.63702e-05	-1.26389	-0.946992	-1.2564
969	APOBEC3F	85.2642	71.8656	14.47	28.0163	42.3604	47.8953	-1.49072	0.623295	-2.39167	0.0167717	-2.43555	-1.48235	-0.885904
970	APOBEC3G	190.727	138.577	10.1716	11.0832	22.5318	74.118	-3.54366	0.567714	-6.24198	4.32074e-10	-3.99848	-3.87465	-2.85106
984	APOL1	56.6809	24.5471	1.57462	14.2582	11.5159	21.2153	-2.21618	1.03965	-2.13167	0.0330338	-4.56613	-1.38742	-1.69558
1027	AREG	19393.8	16686.1	5812.03	6467.89	5897.31	10850.9	-1.57408	0.239832	-6.56325	5.2646e-11	-1.63	-1.47575	-1.60899
1050	ARHGAP11A	1001.9	1318.44	119.783	292.596	484.098	642.863	-1.95898	0.579633	-3.3797	0.000725657	-3.26229	-1.9738	-1.24741
1051	ARHGAP11B	45.839	46.2671	13.3954	15.3165	11.5159	25.9668	-1.8183	0.615184	-2.9557	0.00311964	-1.78154	-1.5882	-1.99965
1063	ARHGAP25	208.468	285.962	66.0517	31.1913	127.183	143.271	-1.73247	0.627325	-2.76168	0.00575052	-1.88616	-2.96861	-0.940922
1074	ARHGAP33	50.7672	56.3513	6.94771	6.84992	20.3286	27.7489	-2.29027	0.772621	-2.96429	0.00303384	-2.94456	-2.96501	-1.39566
1078	ARHGAP4	40.9109	33.0799	13.3954	7.90824	14.8207	21.523	-1.66073	0.70141	-2.3677	0.017899	-1.45748	-2.21779	-1.31161
1088	ARHGDIB	732.824	939.888	414.228	226.98	355.212	533.326	-1.33402	0.384389	-3.47049	0.000519514	-1.00255	-1.87041	-1.2243
1099	ARHGEF19	431.221	302.252	129.454	23.783	177.856	212.413	-1.73721	0.747823	-2.32303	0.0201776	-1.47965	-3.92409	-1.02138
1138	ARL11	18.2414	29.2014	6.94771	4.73328	8.21113	12.967	-1.92708	0.875698	-2.20062	0.0277627	-1.73202	-2.28571	-1.49097
1140	ARL13B	269.577	283.635	111.186	151.84	94.1352	181.575	-1.21937	0.373681	-3.26314	0.00110186	-1.3144	-0.864819	-1.55456
1177	ARMC9	346.456	289.065	121.932	173.006	153.621	216.316	-1.08943	0.343111	-3.17515	0.00149762	-1.37596	-0.871212	-1.04266
1179	ARMCX2	789.005	638.136	131.603	265.08	326.571	429.579	-1.56744	0.464537	-3.3742	0.000740298	-2.43075	-1.42052	-1.11955
1269	ASF1B	350.399	514.022	70.3502	54.4743	203.193	237.988	-1.98875	0.632397	-3.14478	0.00166212	-2.59279	-2.96177	-1.06257
1275	ASIC1	473.603	254.934	126.23	180.414	111.761	228.888	-1.38687	0.448813	-3.09008	0.00200105	-1.46084	-0.945586	-1.63649
1281	ASL	685.513	602.453	239.065	391.02	301.234	443.357	-1.05358	0.34681	-3.03793	0.00238212	-1.42661	-0.716775	-1.09313
1294	ASPM	772.249	1187.34	118.708	187.823	328.774	518.479	-2.21314	0.509598	-4.34291	1.40607e-05	-3.01195	-2.34999	-1.54227
1311	ATAD2	722.967	1135.37	224.021	279.896	370.634	546.077	-1.67462	0.391117	-4.28164	1.85525e-05	-2.01588	-1.69462	-1.28951
1316	ATAD5	128.632	190.55	38.1116	28.0163	62.189	88.9997	-1.91448	0.526505	-3.6362	0.000276688	-2.03841	-2.48237	-1.33198
1431	ATP6V0E2	138.488	143.231	31.6639	22.7247	52.2747	77.1766	-2.0031	0.519697	-3.85436	0.000116034	-2.15314	-2.63172	-1.42987
1444	ATP6V1G2	25.1408	14.4628	4.79847	2.61664	4.90636	9.88501	-2.41773	1.02629	-2.3558	0.018483	-1.99054	-2.8654	-1.95846
1445	ATP6V1G2-DDX39B	53.7241	0.5	0.5	0.5	0.5	10.6448	-7.06656	2.69495	-2.62215	0.00873774	-3.37375	-3.37375	-3.37375
1482	AUNIP	94.1349	173.484	26.2908	30.1329	79.8145	80.2714	-1.57199	0.666181	-2.3597	0.0182896	-2.28117	-2.08439	-0.67908
1484	AURKA	661.858	1026.77	254.11	186.764	367.33	498.866	-1.65046	0.428332	-3.85323	0.000116568	-1.69783	-2.14206	-1.16621
1487	AURKB	540.626	743.633	68.2009	116.915	275.898	348.554	-2.06713	0.610873	-3.3839	0.000714646	-3.21675	-2.43915	-1.20048
1503	AXL	4089.88	3529.22	1419	697.933	1204.54	2187.61	-1.78323	0.39304	-4.53702	5.70552e-06	-1.42083	-2.44454	-1.65722
1512	B3GALNT1	124.689	140.904	54.2309	42.8328	61.0875	84.2489	-1.34259	0.411603	-3.26185	0.00110686	-1.28934	-1.62974	-1.11758
1547	B9D1	234.094	212.27	47.7832	75.6407	53.3763	124.133	-1.92915	0.40161	-4.80354	1.55884e-06	-2.22192	-1.55926	-2.06222
1587	BARD1	237.051	310.785	59.604	72.4657	110.659	157.613	-1.76699	0.43433	-4.06831	4.73557e-05	-2.18708	-1.90519	-1.29444
1615	BCAM	2388.68	1558.13	143.424	344.454	850.928	1056.62	-2.146	0.684351	-3.13582	0.00171372	-3.74966	-2.48563	-1.18091
1631	BCHE	102.02	80.3984	3.72385	18.4914	7.10954	41.8486	-3.2863	0.779936	-4.21356	2.51381e-05	-4.60411	-2.29212	-3.67115
1667	BCYRN1	1648.47	3319	512.018	1530.83	1009.56	1603.48	-1.28804	0.546801	-2.35559	0.0184932	-2.19167	-0.611626	-1.21222
1670	BDKRB1	62.5947	77.2956	5.87309	15.3165	23.6334	36.4427	-2.26806	0.727845	-3.11612	0.00183245	-3.56602	-2.18313	-1.55739
1714	BICC1	88.2211	59.4542	35.9624	43.8911	28.0398	50.6137	-1.04463	0.517603	-2.01821	0.0435698	-1.00996	-0.722523	-1.36898
1725	BIRC5	834.344	1260.26	109.036	115.857	414.698	546.339	-2.29954	0.649467	-3.54065	0.000399143	-3.23333	-3.1458	-1.30608
1738	BLM	224.238	326.299	39.1862	44.9494	147.011	155.837	-1.84492	0.666208	-2.76929	0.00561794	-2.78719	-2.58924	-0.879685
1760	BMP4	151.301	167.278	54.2309	20.6081	51.1731	88.4184	-1.93698	0.548584	-3.53087	0.00041419	-1.55265	-2.94856	-1.63638
1824	BRCA1	583.993	946.094	147.723	144.431	249.459	413.84	-2.08708	0.430033	-4.8533	1.21427e-06	-2.33108	-2.36358	-1.57516
1825	BRCA2	166.086	307.682	41.3355	37.5412	78.7129	125.772	-2.18585	0.540743	-4.04231	5.29281e-05	-2.45123	-2.59014	-1.52201
1850	BRIP1	303.089	487.648	72.4994	151.84	185.567	239.629	-1.5371	0.513625	-2.99266	0.0027656	-2.40675	-1.34024	-1.05085
1906	BTN3A2	195.655	178.914	40.2609	89.3988	105.151	121.376	-1.26411	0.518854	-2.43635	0.0148362	-2.21634	-1.06546	-0.831325
1914	BUB1	692.413	960.057	91.8425	149.723	376.142	453.536	-2.00764	0.61505	-3.26419	0.00109776	-3.15014	-2.44508	-1.1161
1915	BUB1B	699.312	978.674	89.6933	117.973	340.891	444.809	-2.20155	0.617502	-3.56525	0.000363515	-3.20531	-2.80992	-1.27907
1944	C10orf54	114.833	133.923	23.067	19.5498	77.6113	73.2968	-1.64789	0.716303	-2.30055	0.0214172	-2.42657	-2.66525	-0.676131
1967	C11orf45	105.962	135.474	52.0817	69.2908	51.1731	82.2964	-1.07732	0.422986	-2.54693	0.0108675	-1.20194	-0.79005	-1.22733
1977	C11orf70	34.9971	29.9771	5.87309	6.84992	14.8207	18.0036	-1.88319	0.811778	-2.31984	0.0203496	-2.46336	-2.24139	-1.12794
2033	C14orf80	248.879	340.262	82.171	151.84	127.183	189.567	-1.29504	0.42377	-3.05601	0.00224305	-1.82434	-0.938497	-1.19414
2055	C16orf45	202.554	150.213	113.335	46.0077	48.97	111.716	-1.35043	0.556901	-2.4249	0.0153125	-0.622065	-1.92271	-1.83269
2061	C16orf59	117.79	179.69	62.8278	39.6578	66.5954	92.8122	-1.41038	0.472368	-2.98577	0.0028287	-1.21139	-1.87519	-1.12737
2069	C16orf86	39.9252	12.9114	10.1716	2.61664	3.80477	13.3859	-2.36018	1.09806	-2.1494	0.0316031	-1.15843	-3.11719	-2.57709
2075	C16orf93	43.8677	36.1828	4.79847	12.1415	12.6175	21.4216	-2.07862	0.765429	-2.71563	0.00661499	-3.05359	-1.71428	-1.65881
2089	C17orf53	115.819	164.951	34.8878	28.0163	59.9859	80.232	-1.79203	0.527885	-3.39474	0.00068695	-1.98616	-2.30262	-1.20426
2111	C18orf54	262.678	274.327	130.529	71.4074	102.948	167.878	-1.40645	0.404017	-3.48116	0.000499241	-1.04023	-1.91045	-1.38268
2127	C19orf48	1508.51	1597.69	726.942	620.675	911.515	1072.57	-1.045	0.301368	-3.46751	0.000525299	-1.09465	-1.32265	-0.768221
2168	C1RL	268.592	236.317	81.0964	107.39	69.9002	152.159	-1.55591	0.377415	-4.12255	3.74701e-05	-1.63536	-1.2302	-1.8497
2205	C1orf210	53.7241	54.0242	25.2162	7.90824	24.735	32.6215	-1.50791	0.711485	-2.11938	0.0340584	-1.09524	-2.76816	-1.12303
2249	C21orf58	76.3936	93.5856	34.8878	25.8997	29.1413	51.4816	-1.52087	0.479555	-3.17143	0.00151691	-1.27715	-1.70693	-1.5368
2300	C2orf88	21.1982	15.2385	6.94771	4.73328	1.60159	9.44387	-2.16818	1.10162	-1.96818	0.0490472	-1.37123	-1.92492	-3.48826
2307	C3orf18	100.049	66.4356	34.8878	5.7916	13.7191	43.6766	-2.22966	0.822987	-2.70922	0.00674411	-1.22457	-3.81526	-2.57111
2318	C3orf58	279.433	367.412	202.528	158.19	113.964	223.805	-1.03422	0.401173	-2.57798	0.00993799	-0.66183	-1.0183	-1.49138
2342	C4orf46	288.304	314.664	58.5294	159.248	160.231	195.695	-1.26218	0.526196	-2.39869	0.016454	-2.36347	-0.919427	-0.910552
2346	C5	49.7815	54.0242	12.3208	8.96656	19.227	28.364	-1.98561	0.656213	-3.02586	0.0024793	-2.07351	-2.53198	-1.43147
2355	C5orf34	75.4079	104.446	41.3355	21.6664	55.5795	59.187	-1.1988	0.581874	-2.06024	0.0393761	-1.10232	-2.03424	-0.675145
2388	C6orf223	311.959	113.754	23.067	12.1415	47.8684	101.258	-2.96566	0.72857	-4.07052	4.69075e-05	-3.02974	-3.95562	-1.97649
2491	CA10	86.2499	50.1456	1.57462	0.5	8.21113	28.8362	-4.54039	1.12436	-4.03819	5.38655e-05	-5.38425	-7.03925	-3.00167
2493	CA12	1495.7	1147	381.989	328.579	542.482	778.651	-1.66268	0.358869	-4.63312	3.60193e-06	-1.77774	-1.99503	-1.2717
2494	CA13	92.1637	106.773	38.1116	18.4914	53.3763	61.2831	-1.45444	0.591234	-2.46002	0.0138931	-1.3801	-2.42348	-0.894134
2543	CACNB1	234.094	164.175	89.6933	36.4829	113.964	127.182	-1.32016	0.573598	-2.30153	0.0213614	-1.12809	-2.42587	-0.782589
2637	CAPN8	13.3132	16.79	1.57462	1.55832	6.00795	7.34881	-2.52254	1.27951	-1.97149	0.0486683	-3.24715	-3.26217	-1.31528
2683	CASC5	327.729	597.023	69.2756	52.3577	165.739	241.925	-2.27821	0.600285	-3.79522	0.000147514	-2.67473	-3.07867	-1.41624
2768	CCBE1	1105.39	1165.62	31.6639	56.5909	500.622	571.478	-2.53554	0.977889	-2.59287	0.00951786	-5.16384	-4.32611	-1.18103
2802	CCDC138	94.1349	119.184	43.4847	31.1913	64.3922	69.9774	-1.21326	0.511059	-2.37402	0.0175958	-1.28442	-1.76378	-0.718038
2817	CCDC150	20.2126	36.1828	5.87309	8.96656	12.6175	16.2705	-1.68431	0.830466	-2.02815	0.0425448	-2.20309	-1.59265	-1.09985
2819	CCDC152	49.7815	55.5756	8.02233	8.96656	14.8207	26.9333	-2.37152	0.665181	-3.56522	0.000363554	-2.71294	-2.55241	-1.82742
2836	CCDC171	29.0833	23.7714	9.09694	8.96656	11.5159	15.9868	-1.46872	0.746673	-1.96703	0.0491802	-1.53125	-1.55208	-1.19108
2845	CCDC18	165.1	251.055	74.6486	43.8911	64.3922	119.318	-1.78092	0.451306	-3.94615	7.94189e-05	-1.44749	-2.21367	-1.66072
2856	CCDC25	890.524	970.917	190.707	508.493	534.771	618.583	-1.17913	0.502276	-2.34758	0.0188959	-2.28564	-0.870773	-0.79808
2861	CCDC3	43.8677	26.8742	8.02233	3.67496	11.5159	18.291	-2.26868	0.853954	-2.65668	0.00789147	-2.0976	-3.22389	-1.57607
2864	CCDC34	175.942	206.84	81.0964	73.524	77.6113	122.503	-1.31253	0.349257	-3.75807	0.00017123	-1.2341	-1.37552	-1.29747
2932	CCK	106.948	47.0428	9.09694	12.1415	40.1572	42.5773	-1.93775	0.843533	-2.29719	0.0216082	-2.96295	-2.54646	-0.820746
2967	CCNA2	959.519	1372.74	118.708	250.263	465.371	632.819	-2.07024	0.581066	-3.56284	0.000366869	-3.27323	-2.1972	-1.30227
2968	CCNB1	1972.75	2940.45	381.989	548.71	995.236	1367.33	-1.93708	0.486167	-3.98439	6.76531e-05	-2.65652	-2.13401	-1.27501
2970	CCNB2	674.671	831.289	80.0217	153.956	264.882	400.464	-2.18275	0.535768	-4.07406	4.62015e-05	-3.2263	-2.28225	-1.49942
2998	CCP110	305.06	417.058	178.887	131.732	131.589	232.365	-1.29622	0.361364	-3.58701	0.000334492	-0.995625	-1.43707	-1.43863
3058	CD27-AS1	144.402	62.557	37.037	40.7161	35.7509	63.5926	-1.46015	0.557298	-2.62006	0.00879154	-1.35963	-1.22299	-1.41062
3059	CD274	463.746	531.863	69.2756	259.788	213.107	307.056	-1.46442	0.577413	-2.53617	0.0112072	-2.84178	-0.93486	-1.22062
3103	CD74	43.8677	26.8742	4.79847	11.0832	10.4143	18.9076	-2.07377	0.803468	-2.58102	0.00985092	-2.83905	-1.63132	-1.72112
3129	CDC20	1915.58	2948.99	277.751	368.795	935.75	1288.87	-2.20651	0.574666	-3.83965	0.00012321	-3.09713	-2.68811	-1.3448
3134	CDC25C	103.991	141.68	14.47	21.6664	30.2429	61.9101	-2.50243	0.540222	-4.63222	3.61759e-06	-3.06841	-2.48602	-2.00488
3154	CDC45	240.994	534.966	68.2009	77.7573	175.653	219.014	-1.86173	0.592512	-3.14209	0.00167744	-2.39636	-2.20717	-1.0315
3156	CDC6	651.016	1086.5	101.514	175.123	429.019	488.134	-1.88761	0.631947	-2.98698	0.00281749	-3.05047	-2.26379	-0.971114
3157	CDC7	278.448	375.169	93.9918	65.0575	119.472	185.928	-1.82252	0.420236	-4.3369	1.44509e-05	-1.78187	-2.31269	-1.43581
3159	CDCA2	350.399	552.808	60.6786	144.431	160.231	253.209	-1.89573	0.523447	-3.62163	0.00029275	-2.85863	-1.6075	-1.45774
3160	CDCA3	146.373	276.654	43.4847	51.2993	113.964	125.855	-1.61277	0.593931	-2.71542	0.00661925	-2.21029	-1.97186	-0.820292
3162	CDCA5	596.807	869.299	112.26	170.889	319.961	413.343	-1.86959	0.518975	-3.60247	0.000315208	-2.68171	-2.07549	-1.17066
3163	CDCA7	825.473	1251.73	268.08	108.449	485.2	587.285	-1.85647	0.615264	-3.01735	0.00254992	-1.92287	-3.22852	-1.06695
3164	CDCA7L	930.935	1044.61	225.095	113.74	199.888	502.354	-2.46324	0.398632	-6.17925	6.44072e-10	-2.13125	-3.11604	-2.3026
3165	CDCA8	550.482	801.036	97.2156	208.989	252.764	381.597	-1.86195	0.49397	-3.76935	0.000163672	-2.77202	-1.66785	-1.39349
3185	CDH4	1049.21	1042.28	217.573	217.456	463.168	597.438	-1.80637	0.450586	-4.00893	6.09939e-05	-2.26496	-2.26573	-1.17492
3191	CDHR1	227.195	56.3513	18.7685	63.9992	40.1572	80.7943	-1.80117	0.780076	-2.30896	0.0209458	-2.59184	-0.822101	-1.49449
3199	CDK1	1062.02	1233.11	133.753	250.263	507.231	636.776	-1.95168	0.567433	-3.43949	0.000582802	-3.09692	-2.19304	-1.17384
3244	CDKN3	261.692	360.431	34.8878	55.5326	106.253	163.259	-2.2563	0.555862	-4.05911	4.92606e-05	-3.138	-2.46739	-1.5313
3263	CDT1	672.7	790.952	121.932	152.898	360.72	419.34	-1.7913	0.536359	-3.33974	0.000838575	-2.5807	-2.25421	-1.0159
3325	CENPA	215.367	355.001	26.2908	61.8825	83.1193	147.832	-2.33171	0.578639	-4.02964	5.5862e-05	-3.39468	-2.15971	-1.73406
3330	CENPE	503.172	849.13	126.23	202.639	289.117	393.558	-1.71781	0.478283	-3.59161	0.000328639	-2.37246	-1.68961	-1.17687
3331	CENPF	1257.18	1818	257.334	293.655	544.686	833.67	-2.07566	0.447075	-4.64276	3.43784e-06	-2.55456	-2.36408	-1.47277
3332	CENPH	443.048	469.806	131.603	105.274	164.637	262.374	-1.77434	0.347225	-5.11006	3.22051e-07	-1.79357	-2.11562	-1.47048
3333	CENPI	190.727	261.14	27.3655	44.9494	96.3383	123.604	-2.01787	0.609394	-3.31127	0.000928728	-3.02774	-2.31179	-1.21198
3334	CENPJ	240.008	346.468	135.902	96.8071	140.402	191.417	-1.2422	0.38748	-3.20585	0.00134665	-1.08534	-1.57472	-1.03834
3335	CENPK	228.181	330.954	55.3055	78.8156	112.862	160.724	-1.77128	0.461463	-3.8384	0.000123839	-2.31291	-1.80185	-1.28384
3337	CENPM	152.287	213.045	28.4401	25.8997	75.4081	98.5161	-2.09326	0.614411	-3.40694	0.000656958	-2.66298	-2.79797	-1.25619
3338	CENPN	475.574	651.323	162.767	226.98	192.177	341.264	-1.54138	0.342829	-4.49607	6.92225e-06	-1.77371	-1.29395	-1.53409
3339	CENPO	300.132	584.612	107.962	117.973	205.396	262.715	-1.62596	0.492102	-3.30412	0.000952758	-1.95602	-1.82808	-1.02813
3340	CENPP	79.3505	109.1	45.634	43.8911	50.0716	65.1094	-1.02846	0.440195	-2.33638	0.0194713	-1.0278	-1.08398	-0.893916
3347	CENPW	258.735	363.534	73.574	108.449	122.777	184.914	-1.62054	0.408301	-3.96897	7.21831e-05	-2.05951	-1.49977	-1.32075
3351	CEP126	69.4941	60.2299	29.5147	19.5498	20.3286	39.3234	-1.50673	0.539945	-2.79052	0.00526237	-1.13225	-1.72654	-1.67017
3370	CEP55	773.234	1169.5	127.305	135.965	384.955	517.692	-2.17156	0.578118	-3.75625	0.000172477	-2.90107	-2.80613	-1.30467
3378	CEP78	293.232	351.898	191.782	143.373	108.456	217.248	-1.12816	0.392202	-2.87647	0.00402146	-0.744133	-1.16383	-1.56649
3473	CHAF1A	631.304	1007.38	300.318	323.287	464.269	544.811	-1.17773	0.387669	-3.03797	0.00238178	-1.40894	-1.30261	-0.780469
3478	CHCHD10	899.395	449.638	235.841	162.423	289.117	406.783	-1.55936	0.459122	-3.39641	0.000682772	-1.43104	-1.9691	-1.13721
3486	CHD1L	1188.18	1369.63	685.032	574.109	584.343	879.76	-1.05825	0.266892	-3.96509	7.33668e-05	-0.897032	-1.15188	-1.12639
3496	CHEK1	552.453	794.054	175.663	174.064	402.58	419.263	-1.42716	0.501798	-2.84409	0.0044539	-1.91474	-1.92792	-0.718268
3558	CHRNA5	109.905	144.783	38.1116	26.958	72.1034	77.8721	-1.48998	0.57269	-2.60172	0.00927567	-1.72677	-2.22629	-0.806934
3586	CHTF18	522.884	626.5	96.141	128.557	274.796	329.276	-1.7909	0.522995	-3.42433	0.000616329	-2.57368	-2.1545	-1.05854
3618	CIT	428.264	597.023	115.484	93.6321	143.707	275.122	-2.12979	0.373085	-5.70861	1.13902e-08	-2.13045	-2.43307	-1.81502
3624	CKAP2L	569.209	956.954	100.439	164.54	292.421	416.213	-2.0416	0.5356	-3.8118	0.000137956	-2.87738	-2.16527	-1.33566
3631	CKMT1A	2132.42	1127.61	571.122	440.761	1028.28	1059.54	-1.26167	0.497722	-2.5349	0.0112481	-1.44101	-1.81481	-0.592642
3632	CKMT1B	1999.36	1478.23	525.988	521.193	937.953	1092.05	-1.39446	0.403531	-3.45565	0.000548969	-1.7086	-1.72182	-0.874118
3635	CKS1B	1522.31	1586.83	455.063	650.308	662.556	974.915	-1.40024	0.308738	-4.53538	5.74987e-06	-1.77207	-1.25701	-1.23009
3659	CLDN11	106.948	97.4641	1.57462	13.1998	9.31272	45.1999	-3.75463	0.806545	-4.65521	3.23657e-06	-6.01878	-2.95134	-3.45458
3758	CLSPN	207.482	454.292	66.0517	44.9494	195.481	193.151	-1.70153	0.709205	-2.39921	0.0164306	-2.21664	-2.77193	-0.651273
3853	CNTN1	1226.62	1043.83	121.932	44.9494	256.069	538.182	-3.01428	0.65857	-4.577	4.7169e-06	-3.21415	-4.65385	-2.14369
3863	CNTNAP3	252.821	305.355	53.1563	70.3491	98.5415	155.545	-1.92312	0.421319	-4.56453	5.00615e-06	-2.38599	-1.9817	-1.4955
3864	CNTNAP3B	130.603	172.708	41.3355	59.7659	59.9859	92.3798	-1.50814	0.428868	-3.51657	0.000437154	-1.86131	-1.32937	-1.32407
3868	CNTRL	233.109	271.224	150.947	51.2993	145.91	169.998	-1.12361	0.550039	-2.04279	0.0410737	-0.736206	-2.29323	-0.785166
3878	COBLL1	463.746	545.826	61.7532	170.889	240.647	296.072	-1.68139	0.580587	-2.89601	0.00377939	-3.0263	-1.55783	-1.06397
3890	COL11A1	44.8534	22.9957	6.94771	7.90824	9.31272	17.9035	-2.14117	0.793438	-2.69859	0.00696334	-2.20868	-2.02186	-1.78601
3892	COL12A1	3688.73	4699.77	355.124	1876.9	809.067	2285.42	-2.0493	0.643157	-3.18631	0.00144098	-3.55146	-1.1495	-2.36353
3934	COL8A1	1001.9	1023.67	174.588	183.589	110.659	498.381	-2.69962	0.352034	-7.66865	1.73821e-14	-2.53621	-2.46369	-3.19405
3937	COL9A2	555.41	463.601	126.23	152.898	330.977	325.323	-1.32728	0.508232	-2.61157	0.00901282	-2.00716	-1.73065	-0.616487
3978	COPZ2	128.632	112.203	26.2908	71.4074	63.2906	79.8647	-1.17303	0.56292	-2.08383	0.0371757	-2.19205	-0.750533	-0.924614
3989	CORO1A	233.109	365.085	64.9771	23.783	177.856	172.462	-1.75747	0.774692	-2.2686	0.0232926	-2.16662	-3.61661	-0.713909
3998	COTL1	5271.65	6031.67	1360.97	2827.27	2344.68	3566.75	-1.37612	0.395738	-3.47736	0.000506372	-2.05077	-0.995996	-1.26601
4045	CPED1	88.2211	46.2671	2.64924	3.67496	20.3286	31.7282	-2.99563	1.01809	-2.9424	0.00325676	-4.59191	-4.11975	-1.65204
4066	CPS1	385.882	276.654	175.663	148.665	90.8304	215.039	-1.2613	0.432322	-2.91749	0.00352863	-0.895312	-1.13606	-1.84687
4076	CPT1A	697.341	541.172	237.991	125.382	264.882	372.853	-1.56643	0.434561	-3.60463	0.000312604	-1.36807	-2.29265	-1.21363
4081	CPVL	49.7815	47.0428	18.7685	15.3165	18.1254	29.3069	-1.50296	0.573526	-2.62056	0.00877859	-1.36648	-1.65971	-1.41678
4110	CREB3L4	130.603	121.511	71.4248	48.1244	54.4779	84.7283	-1.12611	0.415645	-2.70932	0.00674211	-0.818643	-1.3883	-1.2094
4127	CRIP1	30.0689	16.0143	3.72385	1.55832	4.90636	10.7543	-2.96114	1.08686	-2.72448	0.00644033	-2.55895	-3.81575	-2.16109
4336	CTNNAL1	3643.39	3708.41	389.512	760.373	1707.96	2041.43	-1.94875	0.596497	-3.26699	0.00108697	-3.2383	-2.27326	-1.10576
4399	CX3CL1	134.546	39.2856	3.72385	4.73328	11.5159	38.2609	-3.81206	0.88383	-4.31311	1.60972e-05	-4.28715	-3.9411	-2.65839
4440	CXorf57	82.3073	104.446	59.604	10.0249	28.0398	56.3843	-1.5356	0.774293	-1.98323	0.0473414	-0.637441	-3.20927	-1.72538
4531	CYP4V2	152.287	177.363	46.7086	50.241	43.462	93.5123	-1.8279	0.385643	-4.73988	2.13846e-06	-1.81499	-1.70981	-1.91892
4540	CYR61	10312.2	8482.92	1139.6	5954.61	1528.41	5483.04	-1.70927	0.691077	-2.47334	0.0133857	-3.0369	-0.651412	-2.61339
4560	DAB2IP	1574.55	1571.32	535.66	1000.61	575.53	1051.03	-1.16042	0.388579	-2.98632	0.0028236	-1.55407	-0.652576	-1.4505
4599	DBF4B	181.856	266.57	75.7233	87.2822	122.777	146.342	-1.24099	0.423755	-2.92856	0.00340536	-1.53985	-1.3349	-0.84262
4611	DBT	628.347	468.255	204.677	282.013	131.589	342.476	-1.41315	0.435484	-3.24501	0.00117446	-1.40608	-0.943666	-2.04339
4679	DDAH1	348.428	324.748	74.6486	36.4829	84.2209	173.206	-2.37955	0.467689	-5.08789	3.62068e-07	-2.1719	-3.2048	-1.99784
4689	DDIAS	233.109	387.581	37.037	76.699	148.113	176.008	-1.83709	0.630206	-2.91507	0.00355614	-3.02071	-1.97047	-1.02105
4703	DDX11	314.916	514.798	190.707	102.099	200.989	264.202	-1.33732	0.461552	-2.89745	0.00376213	-1.07813	-1.97952	-1.00237
4711	DDX12P	84.2786	114.53	42.4101	36.4829	45.6652	64.1733	-1.2723	0.449392	-2.83115	0.00463811	-1.212	-1.42919	-1.10531
4813	DEK	2778.99	3479.57	1539.35	1029.19	2024.12	2169.75	-1.03182	0.387587	-2.66216	0.00776417	-1.01441	-1.59523	-0.619441
4817	DENND2A	57.6666	14.4628	8.02233	8.96656	4.90636	18.3049	-2.38006	0.952659	-2.49833	0.0124779	-1.84795	-1.68742	-2.55732
4830	DEPDC1	483.459	645.117	67.1263	126.44	216.412	307.211	-2.05044	0.53995	-3.79746	0.000146188	-3.05653	-2.14302	-1.3677
4832	DEPDC1B	388.838	558.238	70.3502	95.7488	159.129	253.961	-2.13308	0.471107	-4.52781	5.95975e-06	-2.7274	-2.2827	-1.54983
4840	DERL3	18.2414	33.0799	2.64924	2.61664	7.10954	12.2393	-2.80346	1.03591	-2.70628	0.00680424	-3.21294	-3.2308	-1.78876
4879	DHFR	634.261	1187.34	216.498	282.013	414.698	546.462	-1.5833	0.455437	-3.47644	0.000508109	-2.00301	-1.62161	-1.06531
4885	DHRS11	177.914	154.867	82.171	109.507	42.3604	112.864	-1.09656	0.51665	-2.12244	0.0338007	-1.0144	-0.60008	-1.97031
4913	DHX58	178.899	157.97	101.514	78.8156	68.7986	116.699	-1.02376	0.38626	-2.65045	0.00803851	-0.727717	-1.09284	-1.28895
4920	DIAPH3	608.634	782.419	87.5441	252.38	209.802	387.656	-1.9274	0.509862	-3.78025	0.000156674	-2.97868	-1.45116	-1.71773
4924	DICER1-AS1	24.1551	9.80856	5.87309	3.67496	1.60159	8.52267	-2.34898	1.1928	-1.96929	0.0489194	-1.39003	-2.06642	-3.26464
4944	DIS3L	256.764	299.925	132.678	106.332	178.958	194.431	-1.002	0.384238	-2.60776	0.00911379	-1.06459	-1.38395	-0.632905
4983	DLG3	277.462	227.008	74.6486	22.7247	101.846	140.238	-1.93391	0.639999	-3.02173	0.00251331	-1.74933	-3.46518	-1.30112
4999	DLGAP5	655.944	971.693	66.0517	101.04	295.726	417.591	-2.40355	0.653764	-3.67647	0.000236482	-3.59537	-2.98211	-1.43277
5001	DLK2	669.743	426.366	113.335	50.241	268.186	305.074	-1.93294	0.679985	-2.84262	0.00447449	-2.23726	-3.41091	-0.994615
5002	DLL1	565.266	441.881	48.8578	122.207	95.2368	254.19	-2.51036	0.476682	-5.26632	1.39186e-07	-3.35463	-2.03197	-2.3917
5039	DNA2	149.33	240.195	75.7233	77.7573	86.424	125.386	-1.29171	0.406049	-3.18116	0.00146686	-1.32255	-1.28431	-1.13185
5112	DNAL1	130.603	130.82	53.1563	68.2325	57.7827	87.6189	-1.13634	0.387715	-2.93086	0.00338024	-1.29807	-0.937856	-1.17768
5136	DNMT1	2225.07	3215.83	574.346	764.607	1388.5	1633.17	-1.58193	0.466276	-3.39269	0.000692096	-2.21953	-1.80673	-0.94599
5138	DNMT3B	58.6522	29.2014	18.7685	14.2582	10.4143	25.7589	-1.62999	0.712454	-2.28786	0.0221459	-1.1408	-1.53732	-1.99054
5153	DOCK4	831.387	1052.37	334.706	407.953	542.482	633.279	-1.13796	0.349563	-3.25538	0.0011324	-1.48265	-1.19714	-0.785966
5169	DOK7	37.954	28.4257	2.64924	5.7916	7.10954	15.886	-2.80294	0.879929	-3.18542	0.00144544	-3.63207	-2.50369	-2.20789
5224	DPYD	53.7241	95.137	5.87309	7.90824	22.5318	36.5348	-2.67622	0.797684	-3.35498	0.000793703	-3.6056	-3.17636	-1.66582
5229	DPYSL3	1064	1580.63	199.304	278.838	382.752	700.603	-2.20648	0.409753	-5.38491	7.24812e-08	-2.70195	-2.2175	-1.76051
5261	DSCC1	163.129	230.111	18.7685	47.0661	95.2368	110.362	-1.88372	0.691106	-2.72566	0.00641737	-3.36779	-2.04141	-1.02458
5285	DTL	460.79	818.101	73.574	77.7573	322.164	349.977	-2.02248	0.713964	-2.83275	0.00461498	-3.06093	-2.98114	-0.930397
5290	DTWD2	120.747	116.857	24.1416	35.4245	51.1731	69.1686	-1.70071	0.506523	-3.35762	0.000786175	-2.29877	-1.74554	-1.21491
5328	DUSP6	4664.5	3848.04	2742.93	1249.32	2035.14	2907.48	-1.08319	0.411381	-2.63306	0.00846202	-0.627208	-1.76178	-1.0578
5331	DUSP9	30.0689	30.7528	8.02233	1.55832	11.5159	15.8837	-2.1987	1.00784	-2.1816	0.0291388	-1.9224	-4.28643	-1.40087
5332	DUT	1602.15	1807.14	650.644	407.953	892.788	1071.63	-1.39079	0.411329	-3.38122	0.000721646	-1.38692	-2.06038	-0.930467
5350	DYNC2H1	617.505	666.062	249.811	273.546	310.047	422.894	-1.20983	0.28103	-4.30499	1.66993e-05	-1.36021	-1.22927	-1.04857
5365	DYX1C1	44.8534	29.2014	10.1716	20.6081	9.31272	22.3294	-1.50083	0.750111	-2.00081	0.0454133	-1.83109	-0.812417	-1.95835
5368	DZIP1	257.75	218.475	119.783	81.9906	47.8684	144.673	-1.52158	0.494234	-3.07866	0.00207936	-0.986302	-1.53319	-2.30958
5369	DZIP1L	53.7241	51.6971	6.94771	16.3748	20.3286	29.3144	-1.89447	0.698377	-2.71268	0.00667411	-2.92322	-1.68635	-1.37431
5378	E2F8	38.9396	115.306	2.64924	16.3748	23.6334	38.8805	-2.48447	0.963837	-2.57769	0.00994629	-4.66067	-2.03284	-1.50349
5413	ECT2	941.777	1280.43	343.303	473.569	630.61	733.437	-1.2046	0.385831	-3.12208	0.00179577	-1.67749	-1.2134	-0.800222
5418	EDARADD	250.85	195.98	43.4847	98.9237	91.932	135.734	-1.52151	0.492389	-3.09007	0.00200112	-2.35018	-1.16438	-1.27013
5451	EFCAB1	70.4798	40.8371	16.6193	14.2582	18.1254	31.5639	-1.79744	0.61818	-2.90763	0.00364175	-1.69069	-1.91176	-1.56553
5458	EFCAB2	58.6522	54.0242	25.2162	30.1329	21.4302	37.3912	-1.1524	0.526408	-2.18917	0.0285843	-1.15854	-0.901554	-1.39325
5466	EFEMP1	3341.79	2637.15	143.424	291.538	1356.56	1553.59	-2.3247	0.817847	-2.84246	0.00447662	-4.37144	-3.34804	-1.12985
5467	EFEMP2	312.945	218.475	135.902	57.6493	154.723	175.439	-1.1979	0.52895	-2.26467	0.0235328	-0.944124	-2.18132	-0.757006
5469	EFHC1	187.77	171.157	69.2756	88.3405	85.3224	119.873	-1.15241	0.359355	-3.2069	0.00134174	-1.37172	-1.02099	-1.07115
5480	EFNB3	299.146	177.363	148.797	30.1329	74.3065	145.449	-1.50206	0.686976	-2.18648	0.0287807	-0.630428	-2.93436	-1.63221
5587	ELAVL2	107.934	166.503	29.5147	26.958	59.9859	77.679	-1.83768	0.564651	-3.25454	0.00113578	-2.18334	-2.31406	-1.16015
5622	ELOVL6	1753.94	1583.73	471.183	374.087	745.175	985.122	-1.65541	0.39335	-4.20849	2.57086e-05	-1.8226	-2.15552	-1.16131
5631	EMBP1	38.9396	40.0614	12.3208	6.84992	20.3286	23.2001	-1.62513	0.748191	-2.17208	0.0298496	-1.68063	-2.52757	-0.958212
5641	EMC9	181.856	180.465	46.7086	89.3988	67.697	112.725	-1.42137	0.439021	-3.23758	0.00120549	-1.9555	-1.01893	-1.4201
5644	EME1	99.0631	137.801	24.1416	16.3748	35.7509	62.1263	-2.24545	0.548659	-4.09262	4.26526e-05	-2.27491	-2.83496	-1.70845
5659	EMP2	944.734	815.774	255.184	135.965	282.507	486.333	-1.97342	0.416868	-4.73391	2.20232e-06	-1.7825	-2.69081	-1.63575
5676	ENKD1	218.324	237.868	152.021	78.8156	99.6431	156.834	-1.0538	0.428491	-2.45933	0.0139198	-0.584046	-1.53176	-1.19348
5712	EOMES	34.0114	34.6314	11.2462	2.61664	13.7191	18.7449	-1.96268	0.907716	-2.16222	0.0306014	-1.60961	-3.71326	-1.32287
5719	EPB41L1	190.727	88.1556	35.9624	14.2582	79.8145	81.2835	-1.69715	0.77733	-2.18331	0.029013	-1.85025	-3.18496	-0.700093
5751	EPHX2	139.474	118.408	56.3801	58.7076	67.697	87.6334	-1.08695	0.388548	-2.79746	0.00515065	-1.18862	-1.13026	-0.924719
5796	ERCC6L	245.922	418.609	54.2309	52.3577	129.386	179.601	-2.08711	0.56164	-3.71611	0.000202317	-2.56472	-2.61543	-1.31022
5799	EREG	296.189	546.602	81.0964	72.4657	64.3922	211.649	-2.54527	0.423549	-6.00937	1.86241e-09	-2.3108	-2.47313	-2.64355
5845	ESCO2	150.316	257.261	29.5147	23.783	95.2368	110.722	-2.05414	0.705817	-2.91031	0.00361076	-2.73611	-3.04761	-1.04602
5849	ESPL1	339.557	444.984	92.9172	86.2239	127.183	217.673	-1.94819	0.370776	-5.25436	1.48537e-07	-2.06469	-2.17254	-1.6118
5881	ETV5	1121.16	1090.38	662.465	326.462	465.371	732.667	-1.19055	0.3929	-3.03016	0.00244422	-0.738995	-1.75992	-1.24846
5905	EXO1	205.511	413.955	35.9624	63.9992	145.91	172.568	-1.92579	0.66621	-2.89067	0.00384426	-3.01978	-2.18822	-0.999268
5986	FADS1	1792.38	2273.34	486.227	301.063	815.677	1133.24	-1.92893	0.477161	-4.04252	5.28793e-05	-2.05364	-2.74521	-1.30727
6020	FAM111B	216.353	481.442	54.2309	70.3491	197.685	203.512	-1.7053	0.674282	-2.52905	0.0114371	-2.57319	-2.19777	-0.707174
6100	FAM167A	539.64	538.845	101.514	269.313	124.98	314.358	-1.70882	0.505811	-3.37838	0.000729151	-2.40925	-1.00165	-2.10924
6130	FAM181B	29.0833	11.36	1.57462	0.5	1.60159	8.3239	-4.76953	1.54577	-3.08553	0.00203186	-3.529	-5.184	-3.5045
6166	FAM201A	51.7528	34.6314	6.94771	10.0249	12.6175	22.6948	-2.1872	0.714479	-3.06125	0.00220414	-2.60725	-2.07827	-1.74643
6190	FAM216A	161.158	154.091	57.4548	38.5995	99.6431	101.689	-1.28014	0.526937	-2.42941	0.0151236	-1.45563	-2.02947	-0.661287
6219	FAM229B	102.02	90.4827	31.6639	42.8328	25.8366	58.0672	-1.53744	0.48393	-3.17698	0.00148817	-1.60137	-1.1655	-1.8948
6236	FAM27B	21.1982	33.8557	10.1716	10.0249	10.4143	16.6329	-1.48236	0.752121	-1.9709	0.0487353	-1.39713	-1.41809	-1.3631
6279	FAM64A	163.129	221.578	34.8878	36.4829	66.5954	104.035	-2.07845	0.489378	-4.24712	2.16534e-05	-2.44612	-2.38162	-1.51342
6299	FAM72A	81.3217	82.7256	8.02233	13.1998	28.0398	42.1618	-2.35863	0.689921	-3.4187	0.000629218	-3.35389	-2.63547	-1.54851
6300	FAM72B	87.2355	142.455	14.47	50.241	25.8366	63.5477	-1.94613	0.665402	-2.92474	0.00344741	-2.94561	-1.14981	-2.10926
6301	FAM72C	170.028	209.167	11.2462	47.0661	87.5256	104.507	-1.97551	0.773434	-2.55421	0.0106429	-4.06771	-2.00246	-1.10744
6321	FAM83D	477.545	838.27	106.887	66.1158	278.101	352.884	-2.13378	0.647221	-3.29683	0.000977813	-2.56544	-3.25846	-1.18592
6368	FANCA	299.146	431.021	78.9471	76.699	220.818	220.826	-1.54536	0.585078	-2.64129	0.0082592	-2.18535	-2.22702	-0.701446
6369	FANCB	57.6666	94.3613	18.7685	24.8413	30.2429	44.6761	-1.65013	0.562568	-2.93321	0.00335481	-1.97465	-1.57022	-1.28637
6371	FANCD2	428.264	659.856	70.3502	97.8654	176.754	286.118	-2.2481	0.503755	-4.46269	8.09375e-06	-2.9177	-2.44145	-1.58858
6375	FANCG	376.025	527.209	182.11	151.84	252.764	297.49	-1.21047	0.388964	-3.11205	0.00185795	-1.28979	-1.55205	-0.816811
6376	FANCI	920.093	1416.95	262.707	169.831	581.038	669.624	-1.79207	0.569226	-3.14825	0.0016425	-2.1198	-2.74915	-0.974617
6378	FANCM	136.517	227.008	99.3649	88.3405	84.2209	126.59	-1.00991	0.412829	-2.44632	0.0144325	-0.825105	-0.994765	-1.06366
6383	FAR2	299.146	261.14	77.8725	34.3662	102.948	154.594	-1.97362	0.534852	-3.69003	0.00022423	-1.84365	-3.02377	-1.44092
6466	FBXO4	113.848	103.67	54.2309	53.416	30.2429	70.5814	-1.2503	0.480464	-2.60228	0.00926074	-1.00236	-1.02421	-1.84488
6475	FBXO48	48.7959	47.8185	21.9924	18.4914	21.4302	31.2057	-1.24745	0.551672	-2.26121	0.0237462	-1.13516	-1.38531	-1.17252
6476	FBXO5	243.951	377.497	126.23	91.5155	139.3	195.199	-1.38972	0.404946	-3.43187	0.000599444	-1.26547	-1.72944	-1.12333
6507	FCHO1	193.684	111.427	32.7385	6.84992	72.1034	82.8605	-2.05004	0.870238	-2.35573	0.0184865	-2.16584	-4.42267	-1.02676
6535	FEN1	752.536	1275.77	408.855	314.821	322.164	614.33	-1.54242	0.369274	-4.1769	2.95503e-05	-1.26094	-1.638	-1.60473
6540	FER1L6	18.2414	28.4257	4.79847	3.67496	3.80477	11.289	-2.67142	0.95796	-2.78866	0.00529271	-2.24656	-2.6314	-2.58132
6597	FGFBP1	18566.8	17738	2021.86	1712.86	7224.73	9452.34	-2.31312	0.638821	-3.62092	0.000293561	-3.16603	-3.4053	-1.32877
6605	FGFR4	190.727	132.371	96.141	41.7745	80.9161	107.886	-1.15184	0.514149	-2.24027	0.0250732	-0.724824	-1.92735	-0.97355
6622	FIBCD1	29.0833	15.2385	3.72385	0.5	2.70318	9.74977	-3.58337	1.28933	-2.77925	0.00544841	-2.49909	-5.39589	-2.96123
6641	FKBP10	579.065	315.439	92.9172	38.5995	73.2049	219.345	-2.72111	0.520486	-5.22802	1.71338e-07	-2.20153	-3.46889	-2.54553
6736	FMN1	172	168.054	34.8878	13.1998	78.7129	92.8709	-2.0223	0.729983	-2.77034	0.00559973	-2.28487	-3.68707	-1.11099
6748	FMOD	36.9683	43.1642	0.5	0.5	8.21113	17.3687	-3.9534	1.46819	-2.6927	0.00708758	-6.31999	-6.31999	-2.28241
6778	FOS	3190	1828.08	717.27	300.004	362.923	1279.16	-2.44839	0.497289	-4.92347	8.50248e-07	-1.75135	-3.00889	-2.73421
6779	FOSB	137.503	51.6971	43.4847	31.1913	35.7509	59.4253	-1.37038	0.608553	-2.25187	0.0243306	-0.955226	-1.43459	-1.23776
6819	FOXL2NB	16.2701	13.6871	1.57462	4.73328	2.70318	7.29366	-2.5277	1.1899	-2.1243	0.0336454	-3.24445	-1.65661	-2.46479
6820	FOXM1	968.389	1458.84	174.588	132.79	414.698	629.361	-2.33689	0.55707	-4.19497	2.72902e-05	-2.76721	-3.16202	-1.51911
6906	FST	3202.81	5445.23	422.825	1699.1	1541.62	2461.82	-1.82456	0.607004	-3.00584	0.00264847	-3.30403	-1.29739	-1.43771
6937	FUT1	141.445	137.025	26.2908	30.1329	87.5256	83.984	-1.54791	0.650971	-2.37785	0.0174139	-2.40471	-2.20793	-0.669566
6968	FZD2	380.953	290.617	212.2	93.6321	196.583	234.297	-1.00557	0.471547	-2.13249	0.032967	-0.648943	-1.82929	-0.759227
6983	G6PC3	870.812	754.493	211.125	222.747	367.33	484.801	-1.60736	0.381411	-4.21424	2.50621e-05	-1.94084	-1.86353	-1.14186
7093	GAPDH	65772.6	65533.5	27604.2	18225.8	40894.8	43605.7	-1.18339	0.409053	-2.89301	0.0038157	-1.24997	-1.84888	-0.682941
7112	GAS6	13044.3	9983.93	2817.07	4427.45	3846.15	6823.29	-1.63912	0.331439	-4.94546	7.59639e-07	-2.01828	-1.366	-1.56906
7114	GAS6-AS2	112.862	125.39	18.7685	16.3748	39.0557	61.9901	-2.29377	0.574062	-3.99569	6.45058e-05	-2.6641	-2.86094	-1.60689
7145	GBGT1	41.8965	39.2856	11.2462	8.96656	24.735	24.726	-1.47092	0.742696	-1.98051	0.0476463	-1.85098	-2.17779	-0.713863
7174	GCNT1	272.534	289.065	42.4101	120.09	124.98	169.316	-1.55623	0.545205	-2.85439	0.00431197	-2.72644	-1.2248	-1.16722
7180	GCSAM	18.2414	27.65	3.72385	11.0832	3.80477	12.4006	-1.97594	0.994188	-1.98749	0.0468679	-2.59238	-1.01887	-2.56136
7218	GEN1	330.686	503.938	181.036	198.406	247.256	291.764	-1.0012	0.36665	-2.73068	0.00632042	-1.17308	-1.0409	-0.723348
7251	GGT7	323.787	195.204	73.574	72.4657	84.2209	149.35	-1.76267	0.40652	-4.336	1.45098e-05	-1.77274	-1.79464	-1.57776
7283	GINS1	321.816	427.918	99.3649	137.023	197.685	236.261	-1.37735	0.42894	-3.21105	0.0013225	-1.90098	-1.43736	-0.908583
7284	GINS2	335.614	584.612	71.4248	88.3405	206.497	256.798	-1.91937	0.574866	-3.33881	0.000841379	-2.63265	-2.32599	-1.10102
7286	GINS4	299.146	468.255	69.2756	86.2239	113.964	206.873	-2.10232	0.419482	-5.0117	5.39505e-07	-2.43365	-2.11791	-1.7155
7289	GIPC2	20.2126	16.79	3.72385	1.55832	7.10954	9.37886	-2.31368	1.11888	-2.06784	0.0386547	-2.30656	-3.56336	-1.3736
7324	GLB1L	125.675	116.857	64.9771	44.9494	58.8843	81.7686	-1.11453	0.413609	-2.69465	0.00704633	-0.899218	-1.43085	-1.04127
7325	GLB1L2	71.4654	64.1085	25.2162	16.3748	34.6493	41.8628	-1.43419	0.572107	-2.50686	0.0121811	-1.42453	-2.0474	-0.966054
7329	GLDC	42.8821	47.0428	13.3954	11.0832	8.21113	24.0229	-2.0961	0.662096	-3.16586	0.00154627	-1.74544	-2.0188	-2.45152
7368	GLT8D2	63.5804	64.8842	10.1716	19.5498	30.2429	37.1858	-1.71084	0.657947	-2.60027	0.00931502	-2.65868	-1.71607	-1.08663
7378	GLUL	12543.6	9661.23	4324.76	2464.27	5963.41	6990.96	-1.38517	0.440629	-3.14362	0.00166873	-1.34792	-2.15939	-0.884408
7391	GMDS	525.841	501.611	205.752	291.538	239.545	352.357	-1.0659	0.312992	-3.40553	0.000660366	-1.31969	-0.816914	-1.1003
7433	GNG11	50.7672	66.4356	15.5447	7.90824	11.5159	29.9343	-2.38314	0.650451	-3.66383	0.000248474	-1.90151	-2.8765	-2.3343
7536	GPAT2	37.954	50.1456	14.47	12.1415	15.9223	25.6267	-1.67399	0.626985	-2.66991	0.00758726	-1.59212	-1.84524	-1.45414
7643	GPR63	93.1493	131.595	14.47	16.3748	41.2588	58.8697	-2.25195	0.649075	-3.46947	0.000521482	-2.93572	-2.75731	-1.42409
7693	GRB14	73.4367	57.127	10.1716	11.0832	18.1254	33.4888	-2.35949	0.620719	-3.80122	0.000143983	-2.6708	-2.54696	-1.83732
7770	GSDMC	319.844	341.814	64.9771	142.315	165.739	206.438	-1.41568	0.488048	-2.9007	0.00372335	-2.34729	-1.2162	-0.996381
7771	GSDMD	418.407	379.824	97.2156	145.49	262.678	260.223	-1.24708	0.498167	-2.50333	0.012303	-2.03586	-1.4542	-0.601821
7776	GSG2	95.1205	171.157	25.2162	16.3748	55.5795	72.1896	-2.05915	0.670474	-3.07119	0.00213208	-2.33915	-2.96203	-1.19895
7801	GSTO2	555.41	409.301	256.259	163.481	253.866	327.163	-1.10448	0.375863	-2.93853	0.00329771	-0.895754	-1.54423	-0.909292
7851	GTSE1	352.37	527.209	53.1563	94.6904	153.621	235.709	-2.1362	0.530072	-4.03001	5.57745e-05	-3.01942	-2.18644	-1.48836
7913	H2AFX	1367.57	1946.76	448.616	567.759	790.34	1023.71	-1.46136	0.380694	-3.83866	0.000123709	-1.86279	-1.52299	-1.0458
7967	HAUS4	549.496	580.733	129.454	270.371	215.31	348.573	-1.46483	0.413501	-3.54251	0.000396334	-2.12555	-1.06305	-1.39158
7971	HAUS8	158.201	188.223	77.8725	66.1158	112.862	120.155	-1.02227	0.421035	-2.42799	0.0151826	-1.14791	-1.38403	-0.612536
8019	HCP5	55.6953	49.3699	18.7685	16.3748	24.735	32.4887	-1.41904	0.569257	-2.4928	0.012674	-1.48228	-1.67912	-1.08404
8101	HES7	88.2211	40.0614	14.47	2.61664	12.6175	31.0973	-2.75886	0.882789	-3.12516	0.00177706	-2.0386	-4.50588	-2.23624
8112	HFE	148.345	177.363	42.4101	62.9409	85.3224	102.776	-1.36564	0.464146	-2.94226	0.00325829	-1.93535	-1.36576	-0.92683
8125	HHIP	6.41378	23.7714	3.72385	1.55832	1.60159	6.91379	-3.02971	1.38541	-2.18686	0.0287525	-1.72937	-2.98617	-2.94666
8135	HIBADH	839.272	635.809	392.736	210.047	343.095	483.692	-1.22716	0.397046	-3.09072	0.00199674	-0.895307	-1.79815	-1.09026
8192	HIST1H2BH	12.3276	14.4628	3.72385	0.5	2.70318	6.24349	-2.83854	1.42813	-1.98759	0.0468574	-1.84225	-4.73905	-2.30439
8219	HIST1H4J	34.0114	33.0799	0.5	0.5	0.5	13.2183	-7.38056	1.5615	-4.7266	2.28314e-06	-6.06792	-6.06792	-6.06792
8242	HJURP	502.186	742.082	55.3055	107.39	252.764	331.446	-2.17211	0.641098	-3.38811	0.000703762	-3.4644	-2.50704	-1.27211
8254	HLA-DOB	47.8103	33.0799	4.79847	7.90824	21.4302	22.5054	-1.87749	0.879623	-2.13443	0.0328079	-3.05099	-2.33021	-0.891993
8275	HLTF	599.763	437.226	196.08	171.948	321.063	344.716	-1.17619	0.417915	-2.81443	0.00488643	-1.38494	-1.57442	-0.673532
8299	HMGCS1	20879.1	15164.9	4334.43	8181.31	4500.5	10611.6	-1.66787	0.408944	-4.07849	4.53298e-05	-2.03748	-1.121	-1.98324
8312	HMMR	713.111	835.943	78.9471	175.123	308.945	421.914	-2.04835	0.573683	-3.57053	0.000356266	-3.28981	-2.1404	-1.32141
8317	HMSD	28.0977	22.22	2.64924	1.55832	4.90636	11.3863	-3.28518	1.06187	-3.09376	0.00197635	-3.2375	-4.00309	-2.34843
8336	HNRNPA2B1	12931	15718.8	7020.98	6892.28	5478.71	9607.85	-1.1481	0.276354	-4.15446	3.26051e-05	-1.02192	-1.04861	-1.37975
8362	HOGA1	20.2126	16.0143	4.79847	1.55832	0.5	8.11673	-3.29737	1.39927	-2.35649	0.0184488	-1.90666	-3.52924	-5.16923
8375	HOTAIRM1	131.589	92.0341	38.1116	46.0077	37.9541	68.6393	-1.46707	0.450838	-3.2541	0.00113753	-1.52984	-1.25819	-1.53581
8382	HOXA10-AS	219.31	223.13	89.6933	103.157	54.4779	137.454	-1.42888	0.426653	-3.34904	0.000810927	-1.30235	-1.10059	-2.02168
8504	HSD17B7	582.022	503.938	231.543	163.481	348.602	365.417	-1.13298	0.423381	-2.67602	0.00745025	-1.22588	-1.72803	-0.635577
8505	HSD17B7P2	58.6522	65.6599	19.8431	20.6081	34.6493	39.3825	-1.33162	0.56376	-2.36203	0.0181752	-1.64496	-1.59039	-0.840773
8528	HSP90B1	16092.9	17541.7	4694.43	11238.8	6001.96	11113.5	-1.20171	0.443944	-2.7069	0.00679154	-1.83958	-0.580119	-1.4851
8567	HTR1B	34.9971	30.7528	9.09694	4.73328	4.90636	16.3973	-2.49309	0.821532	-3.03468	0.00240791	-1.85052	-2.79306	-2.74125
8620	ICA1	86.2499	59.4542	39.1862	36.4829	29.1413	49.6029	-1.06777	0.50042	-2.13374	0.0328638	-0.869803	-0.972931	-1.29708
8621	ICA1L	89.2068	65.6599	29.5147	32.2496	30.2429	48.8748	-1.34799	0.48341	-2.7885	0.00529527	-1.37465	-1.2468	-1.33948
8626	ICAM5	154.258	67.2113	13.3954	5.7916	11.5159	49.9345	-3.50068	0.69756	-5.01846	5.20866e-07	-2.92625	-4.13596	-3.14436
8666	IFI35	299.146	345.692	61.7532	47.0661	183.364	186.904	-1.73302	0.640875	-2.70415	0.00684796	-2.38058	-2.77241	-0.810459
8667	IFI44	417.422	406.974	33.8132	26.958	217.513	220.036	-2.15835	0.862596	-2.50215	0.0123441	-3.60756	-3.93444	-0.922117
8668	IFI44L	619.476	351.122	26.2908	18.4914	268.186	256.213	-2.22354	1.0163	-2.18788	0.0286786	-4.14888	-4.65658	-0.798275
8673	IFIT2	149.33	117.633	23.067	56.5909	58.8843	80.601	-1.54099	0.558783	-2.75776	0.00581985	-2.5225	-1.22775	-1.17044
8674	IFIT3	937.835	841.373	83.2456	188.881	592.054	528.178	-1.62864	0.734964	-2.21594	0.0266955	-3.41559	-2.23356	-0.585311
8676	IFITM1	3199.86	1771.45	377.691	55.5326	1482.14	1376.83	-1.96184	0.981132	-1.99957	0.045547	-2.65619	-5.42199	-0.68379
8722	IFT57	688.47	656.753	279.901	342.337	318.86	456.764	-1.10146	0.27423	-4.01655	5.90555e-05	-1.26446	-0.973955	-1.07645
8743	IGFBP2	3042.16	1350.24	267.005	1174.18	1086.67	1383.55	-1.38248	0.661903	-2.08865	0.0367395	-2.92422	-0.787506	-0.899244
8745	IGFBP4	1117.22	731.997	472.257	449.227	426.815	639.003	-1.04096	0.321754	-3.23526	0.00121532	-0.937266	-1.00939	-1.08323
8834	IL20RA	56.6809	57.127	12.3208	35.4245	20.3286	35.8764	-1.34487	0.662162	-2.03103	0.0422519	-2.20742	-0.68377	-1.48501
9007	IQGAP3	611.591	752.166	95.0664	140.198	230.732	365.451	-2.1383	0.461776	-4.63061	3.64599e-06	-2.8348	-2.27434	-1.55559
9050	ISL1	148.345	163.4	44.5593	49.1827	58.8843	92.3741	-1.62597	0.392743	-4.14004	3.47241e-05	-1.80488	-1.66246	-1.40272
9071	ITGA1	68.5085	71.8656	27.3655	3.67496	29.1413	39.6112	-1.83445	0.873157	-2.10094	0.0356465	-1.35844	-4.25499	-1.26772
9077	ITGA4	160.172	88.9313	13.3954	15.3165	33.5477	61.7726	-2.61503	0.638594	-4.09499	4.22195e-05	-3.15538	-2.96204	-1.83091
9096	ITGB3BP	240.008	228.56	72.4994	86.2239	122.777	149.514	-1.32505	0.39712	-3.33665	0.000847938	-1.69179	-1.44167	-0.931793
9113	ITM2A	338.571	275.102	27.3655	131.732	167.942	187.642	-1.49724	0.70735	-2.11669	0.0342864	-3.47929	-1.21211	-0.861754
9132	IVD	734.795	707.95	89.6933	159.248	337.587	405.355	-1.88647	0.573509	-3.28935	0.0010042	-3.00742	-2.17922	-1.09524
9150	JAK3	62.5947	19.8928	13.3954	11.0832	7.10954	22.3151	-2.01611	0.844848	-2.38636	0.017016	-1.39741	-1.67077	-2.31132
9333	KCNQ5	321.816	324.748	61.7532	31.1913	68.7986	161.161	-2.59627	0.458589	-5.66142	1.50126e-08	-2.38819	-3.37356	-2.23233
9339	KCNS3	246.908	265.018	69.2756	49.1827	145.91	154.759	-1.54462	0.550984	-2.80339	0.00505691	-1.88461	-2.37881	-0.809954
9349	KCTD12	1367.57	1304.47	244.438	252.38	529.263	739.125	-1.96753	0.448567	-4.38627	1.15313e-05	-2.45	-2.40387	-1.33548
9414	KIAA0101	348.428	428.694	43.4847	80.9323	192.177	218.243	-1.88614	0.63675	-2.96213	0.00305519	-3.15182	-2.25562	-1.00797
9451	KIAA1211L	121.733	88.1556	51.007	63.9992	35.7509	71.629	-1.06728	0.486382	-2.19433	0.0282114	-1.02215	-0.694794	-1.53487
9465	KIAA1524	283.376	531.863	148.797	99.982	203.193	252.942	-1.44018	0.483375	-2.97942	0.0028879	-1.38354	-1.95715	-0.934039
9488	KIF11	649.045	1158.64	150.947	224.864	389.361	514.071	-1.82779	0.513755	-3.55771	0.000374103	-2.5223	-1.94729	-1.15523
9492	KIF14	432.206	642.015	68.2009	106.332	205.396	290.33	-2.08957	0.54234	-3.85288	0.000116735	-2.9493	-2.30859	-1.35876
9493	KIF15	181.856	274.327	29.5147	63.9992	89.7288	127.385	-1.91075	0.567249	-3.36845	0.000755917	-2.91984	-1.80322	-1.3157
9496	KIF18A	189.741	292.168	33.8132	53.416	87.5256	130.833	-2.05939	0.535317	-3.84705	0.00011955	-2.79976	-2.14007	-1.42764
9497	KIF18B	236.066	330.178	27.3655	51.2993	83.1193	145.106	-2.40448	0.552296	-4.35361	1.33916e-05	-3.35079	-2.4442	-1.74796
9502	KIF20A	666.786	892.57	88.6187	140.198	284.71	414.077	-2.1912	0.543767	-4.02967	5.58564e-05	-3.12191	-2.46013	-1.4381
9503	KIF20B	549.496	756.044	244.438	275.663	349.704	434.569	-1.17293	0.342711	-3.42251	0.000620449	-1.39882	-1.22538	-0.882156
9506	KIF22	1055.12	1222.25	406.706	429.119	436.73	709.486	-1.42595	0.256804	-5.55268	2.81329e-08	-1.48142	-1.40402	-1.37866
9507	KIF23	835.329	1278.88	118.708	430.178	418.003	615.719	-1.71538	0.589464	-2.91007	0.00361348	-3.12216	-1.26464	-1.30606
9508	KIF24	102.02	176.587	21.9924	28.0163	65.4938	78.3219	-1.87141	0.641769	-2.91602	0.00354528	-2.60954	-2.26028	-1.03518
9516	KIF2C	642.146	799.484	62.8278	78.8156	263.78	368.911	-2.42007	0.652339	-3.70983	0.000207401	-3.51151	-3.18443	-1.44165
9520	KIF4A	450.933	596.248	72.4994	94.6904	257.171	293.808	-1.89247	0.602669	-3.14015	0.0016886	-2.83837	-2.45312	-1.01169
9530	KIFC1	653.973	987.207	102.589	111.624	372.837	445.146	-2.07144	0.635312	-3.26051	0.00111211	-2.96942	-2.84765	-1.10775
9597	KLHL13	153.273	121.511	53.1563	33.3079	75.4081	86.8313	-1.35666	0.50883	-2.66623	0.00767073	-1.36028	-2.03466	-0.855803
9675	KNTC1	434.177	613.313	206.827	142.315	335.383	345.903	-1.20121	0.468894	-2.5618	0.0104131	-1.31903	-1.85837	-0.621643
9710	KRT18	6874.29	11746.3	2633.31	4214.73	4452.03	5983.64	-1.3057	0.402321	-3.24541	0.00117284	-1.7708	-1.09224	-1.01321
9716	KRT222	31.0546	39.2856	0.5	1.55832	11.5159	16.2829	-3.113	1.36809	-2.27544	0.0228793	-6.12633	-4.48634	-1.60078
9919	LANCL3	37.954	49.3699	18.7685	16.3748	17.0239	27.3982	-1.3562	0.594796	-2.28011	0.0226013	-1.20563	-1.40246	-1.34638
10004	LDHD	27.112	15.2385	2.64924	1.55832	7.10954	10.2335	-2.66231	1.15238	-2.31026	0.0208735	-2.93968	-3.70527	-1.5155
10041	LFNG	795.904	591.593	96.141	435.469	237.342	430.79	-1.43799	0.615886	-2.33484	0.019552	-2.83538	-0.656029	-1.53163
10042	LGALS1	8411.87	6649.91	1783.29	2817.75	3495.85	4631.23	-1.48057	0.384805	-3.84759	0.000119283	-2.06834	-1.40834	-1.09724
10094	LIG1	691.427	1001.95	401.333	346.57	323.266	552.408	-1.24735	0.323995	-3.8499	0.000118165	-1.05236	-1.26401	-1.36443
10230	LINC00341	29.0833	28.4257	13.3954	3.67496	8.21113	16.0581	-1.83453	0.878007	-2.08943	0.0366693	-1.10195	-2.96789	-1.80804
10428	LINC00669	39.9252	41.6128	1.57462	3.67496	8.21113	18.4997	-3.34168	0.945761	-3.53333	0.000410366	-4.69409	-3.47136	-2.31151
10576	LINC01001	32.0402	38.5099	0.5	0.5	8.21113	15.4522	-3.7668	1.51544	-2.48562	0.0129327	-6.13448	-6.13448	-2.0969
10650	LINC01106	161.158	89.707	55.3055	50.241	30.2429	76.8309	-1.47787	0.531725	-2.77938	0.00544624	-1.12039	-1.25895	-1.99121
11026	LIPE	313.931	293.72	101.514	47.0661	195.481	189.842	-1.40994	0.611041	-2.30743	0.0210308	-1.58076	-2.68968	-0.635411
11065	LMNB1	764.364	1057.02	109.036	35.4245	411.393	474.948	-2.30068	0.845868	-2.7199	0.00653017	-3.04329	-4.66527	-1.12758
11115	LOC100129034	482.473	309.234	187.484	153.956	161.332	258.396	-1.24139	0.362482	-3.42469	0.000615497	-1.04281	-1.32705	-1.25954
11250	LOC100288637	131.589	182.017	20.9177	49.1827	56.6811	87.5775	-1.90541	0.563611	-3.38072	0.000722957	-2.88726	-1.65383	-1.44912
11275	LOC100419583	342.514	261.14	75.7233	161.365	131.589	193.966	-1.29912	0.452024	-2.87401	0.00405295	-1.98168	-0.890168	-1.18445
11383	LOC100507002	40.9109	42.3885	19.8431	12.1415	21.4302	26.8428	-1.25123	0.627038	-1.99545	0.0459936	-1.06944	-1.77813	-0.958432
11420	LOC100507487	64.566	53.2485	12.3208	29.0746	29.1413	37.1702	-1.34281	0.632286	-2.12373	0.0336924	-2.25066	-1.012	-1.00869
11959	LOC101929224	23.1695	20.6685	1.57462	5.7916	7.10954	11.1628	-2.30882	1.0435	-2.21259	0.0269262	-3.79676	-1.9178	-1.622
12290	LOC283335	53.7241	33.8557	4.79847	6.84992	8.21113	20.9878	-2.82071	0.768497	-3.67043	0.000242143	-3.15184	-2.63832	-2.37683
12362	LOC339803	216.353	201.41	72.4994	103.157	116.167	141.417	-1.10645	0.386035	-2.86619	0.00415445	-1.52572	-1.01692	-0.845561
12378	LOC374443	52.7384	45.4914	26.2908	15.3165	20.3286	31.5331	-1.27012	0.589112	-2.156	0.0310838	-0.897664	-1.67714	-1.26871
12385	LOC388692	85.2642	22.9957	15.5447	13.1998	4.90636	27.8822	-2.31771	0.899964	-2.57534	0.0100142	-1.51023	-1.74613	-3.17393
12399	LOC389831	515.985	517.901	169.215	260.847	260.475	344.384	-1.16904	0.346173	-3.37703	0.000732721	-1.61114	-0.9868	-0.988855
12506	LOC642846	56.6809	55.5756	9.09694	17.4331	26.9382	32.645	-1.68441	0.678501	-2.48255	0.0130445	-2.6252	-1.68683	-1.05901
12611	LOC730102	188.755	148.661	70.3502	43.8911	80.9161	106.015	-1.38147	0.450672	-3.06535	0.00217412	-1.25165	-1.93227	-1.04977
12620	LOC81691	82.3073	76.5199	15.5447	21.6664	44.5636	47.6204	-1.56147	0.63493	-2.45928	0.0139216	-2.35201	-1.87297	-0.832562
12637	LOXL1-AS1	75.4079	43.1642	29.5147	22.7247	25.8366	38.8296	-1.1997	0.569918	-2.10504	0.0352881	-0.950843	-1.32801	-1.14286
12667	LPXN	132.575	237.092	81.0964	63.9992	85.3224	119.517	-1.27483	0.447013	-2.85189	0.004346	-1.12842	-1.47	-1.05513
12683	LRIG1	460.79	464.376	123.006	202.639	101.846	270.032	-1.70182	0.417664	-4.07463	4.60882e-05	-1.91097	-1.19079	-2.18331
12704	LRP8	701.283	804.139	172.439	151.84	338.688	433.178	-1.7709	0.45475	-3.89422	9.85154e-05	-2.12264	-2.30617	-1.14876
12721	LRRC20	249.865	210.718	91.8425	69.2908	84.2209	140.687	-1.49872	0.358897	-4.1759	2.96809e-05	-1.321	-1.7275	-1.44598
12728	LRRC29	53.7241	22.9957	3.72385	12.1415	17.0239	21.4218	-1.85295	0.917676	-2.01918	0.0434687	-3.2386	-1.53352	-1.04591
12777	LRRC73	54.7097	29.2014	13.3954	2.61664	13.7191	22.2284	-2.13896	0.922427	-2.31884	0.020404	-1.57718	-3.93313	-1.54273
12789	LRRCC1	179.885	223.905	42.4101	52.3577	109.557	121.123	-1.57608	0.540787	-2.91441	0.00356358	-2.2425	-1.93851	-0.873294
12878	LY75	44.8534	54.0242	6.94771	0.5	2.70318	21.3057	-4.08754	1.06327	-3.84433	0.000120884	-2.8248	-6.62134	-4.18668
12895	LYPD6	224.238	194.428	30.5893	40.7161	34.6493	104.424	-2.5834	0.398633	-6.48066	9.13241e-11	-2.77104	-2.35846	-2.59124
12927	M1AP	37.954	44.7156	8.02233	8.96656	19.227	23.2771	-1.82267	0.739641	-2.46427	0.0137294	-2.36042	-2.19989	-1.09938
12941	MAD2L1	737.752	908.084	69.2756	148.665	322.164	436.688	-2.19598	0.62345	-3.5223	0.000427821	-3.56256	-2.46092	-1.34518
12994	MAGEF1	504.157	365.085	174.588	231.214	232.936	301.096	-1.03044	0.345591	-2.98167	0.00286682	-1.2971	-0.891827	-0.881123
13017	MAMDC2	329.701	356.552	45.634	81.9906	77.6113	177.798	-2.33511	0.407789	-5.72628	1.02658e-08	-2.90946	-2.0641	-2.1433
13046	MAP1A	164.115	64.8842	28.4401	7.90824	33.5477	59.279	-2.32156	0.771455	-3.00933	0.00261823	-1.85932	-3.70582	-1.62104
13067	MAP3K14	313.931	534.191	112.26	270.371	173.45	280.341	-1.19661	0.501259	-2.38722	0.0169764	-1.86705	-0.598957	-1.23938
13074	MAP3K5	161.158	160.297	62.8278	77.7573	95.2368	110.955	-1.03695	0.389156	-2.66463	0.00770741	-1.35513	-1.04756	-0.75502
13086	MAP6	138.488	54.7999	14.47	15.3165	8.21113	45.7572	-2.97793	0.693853	-4.29188	1.77166e-05	-2.58986	-2.50785	-3.40728
13094	MAPK10	86.2499	67.987	8.02233	38.5995	35.7509	46.8219	-1.50634	0.755803	-1.99303	0.0462584	-3.2548	-0.988309	-1.09891
13123	2022-03-02	36.9683	35.4071	5.87309	10.0249	10.4143	19.2375	-2.10943	0.735065	-2.86972	0.00410838	-2.62297	-1.85158	-1.7966
13156	MASTL	527.812	755.269	202.528	298.946	336.485	423.708	-1.20167	0.382062	-3.14523	0.00165956	-1.64038	-1.07862	-0.907966
13163	MATN2	112.862	44.7156	12.3208	22.7247	19.227	41.87	-2.15034	0.682288	-3.15166	0.00162344	-2.52754	-1.64437	-1.8855
13193	MBNL3	313.931	360.431	76.7979	93.6321	93.0336	187.065	-1.94754	0.330212	-5.89786	3.68236e-09	-2.13095	-1.84501	-1.85426
13225	MCM10	320.83	679.249	45.634	48.1244	272.593	272.786	-2.03896	0.825462	-2.47008	0.0135083	-3.35469	-3.27803	-0.776127
13226	MCM2	1008.8	1632.6	460.437	370.912	752.886	844.627	-1.32367	0.441685	-2.99687	0.00272771	-1.47883	-1.79076	-0.769402
13227	MCM3	1565.68	2491.31	602.286	631.258	982.017	1254.01	-1.4586	0.393228	-3.70928	0.000207846	-1.71333	-1.64555	-1.00803
13231	MCM5	1324.2	2181.8	508.794	437.586	995.236	1089.02	-1.4385	0.480756	-2.99217	0.00277004	-1.74017	-1.95768	-0.772212
13232	MCM6	1237.47	1875.4	370.169	452.402	852.029	956.993	-1.48049	0.469089	-3.1561	0.00159896	-2.04104	-1.75161	-0.838318
13233	MCM7	2707.04	4161.42	865.568	1015.43	1806.01	2110.59	-1.48301	0.441157	-3.36165	0.000774788	-1.95518	-1.72481	-0.894094
13234	MCM8	338.571	461.274	236.916	141.257	183.364	271.776	-1.09815	0.386234	-2.84321	0.00446617	-0.738166	-1.48422	-1.10783
13240	MCOLN2	21.1982	14.4628	2.64924	1.55832	4.90636	8.455	-2.77442	1.15807	-2.39574	0.016587	-2.7245	-3.49008	-1.83542
13272	MECOM	84.2786	122.287	15.5447	22.7247	55.5795	59.5829	-1.74184	0.68599	-2.53916	0.0111119	-2.70726	-2.15942	-0.869129
13313	MEF2C	60.6235	56.3513	9.09694	3.67496	2.70318	25.99	-3.63574	0.816516	-4.45275	8.47766e-06	-2.68371	-3.99136	-4.43443
13334	MEIS3	104.977	34.6314	30.5893	6.84992	8.21113	36.5517	-2.23287	0.92207	-2.42158	0.015453	-0.979012	-3.13788	-2.87639
13336	MELK	820.545	1224.58	175.663	440.761	193.278	570.464	-1.92364	0.512931	-3.75029	0.000176633	-2.51259	-1.1854	-2.37472
13351	MEST	1635.66	1055.47	465.81	223.805	458.761	767.401	-1.81485	0.450678	-4.02693	5.65103e-05	-1.49607	-2.55356	-1.51806
13384	METTL7A	137.503	71.8656	10.1716	57.6493	15.9223	58.1223	-1.92375	0.840106	-2.28989	0.0220276	-3.2888	-0.786042	-2.6423
14652	MIR503HG	298.16	168.83	17.6939	103.157	50.0716	127.083	-2.04359	0.730424	-2.79781	0.00514504	-3.66451	-1.12099	-2.16377
15428	MIS18A	311.959	391.459	211.125	159.248	80.9161	230.442	-1.22809	0.4914	-2.49917	0.0124483	-0.727012	-1.13384	-2.11061
15429	MIS18BP1	514.999	607.108	216.498	291.538	327.672	391.063	-1.01186	0.334662	-3.02353	0.00249848	-1.36891	-0.939578	-0.771008
15434	MKI67	1910.65	3457.85	364.796	417.478	1020.57	1433.77	-2.16034	0.553433	-3.90352	9.48051e-05	-2.81681	-2.6222	-1.33259
15466	MLLT11	454.876	279.757	119.783	96.8071	184.466	226.638	-1.46122	0.454275	-3.21658	0.00129727	-1.5744	-1.88164	-0.951471
15517	MMS22L	240.008	427.918	115.484	96.8071	181.161	211.776	-1.35323	0.471877	-2.86777	0.0041338	-1.47251	-1.72702	-0.822938
15520	MND1	93.1493	121.511	17.6939	24.8413	43.462	59.6316	-1.92569	0.575189	-3.34793	0.000814169	-2.58803	-2.09854	-1.29153
15522	MNS1	9.37068	32.3042	3.72385	2.61664	6.00795	10.3047	-2.50129	1.13123	-2.21112	0.0270276	-2.22411	-2.73319	-1.53403
15535	MOCOS	319.844	188.998	81.0964	83.0489	75.4081	149.179	-1.67625	0.407092	-4.11761	3.82823e-05	-1.60016	-1.56584	-1.70508
15544	MOK	310.974	396.114	157.394	137.023	137.097	227.22	-1.3013	0.321258	-4.05063	5.108e-05	-1.15697	-1.35693	-1.35615
15585	MPP1	125.675	124.614	61.7532	41.7745	53.3763	80.9386	-1.26704	0.416842	-3.03961	0.00236887	-1.019	-1.58289	-1.22931
15591	MPP7	277.462	198.307	82.171	91.5155	85.3224	146.456	-1.46602	0.364257	-4.02468	5.70532e-05	-1.51331	-1.35793	-1.45902
15598	MPV17L	13.3132	16.0143	4.79847	0.5	1.60159	6.7455	-2.9781	1.47824	-2.01462	0.0439442	-1.60546	-4.86804	-3.18853
15609	MRC2	3694.64	2118.2	524.914	1345.62	977.61	1731.7	-1.61457	0.492221	-3.28017	0.00103745	-2.41398	-1.05586	-1.5168
15751	MSH5	88.2211	107.548	43.4847	25.8997	21.4302	56.8168	-1.71026	0.538368	-3.17674	0.0014894	-1.16351	-1.91109	-2.18437
15752	MSH5-SAPCD1	43.8677	46.2671	8.02233	0.5	13.7191	21.9752	-2.69198	1.14185	-2.35756	0.0183954	-2.48948	-6.4935	-1.71539
15766	MSRA	240.008	223.905	106.887	92.5738	80.9161	148.358	-1.31548	0.344472	-3.81883	0.000134087	-1.1169	-1.32431	-1.51849
15801	MTBP	133.56	178.138	82.171	58.7076	33.5477	96.7249	-1.43065	0.52277	-2.73667	0.00620642	-0.908543	-1.39362	-2.20096
15817	MTFR2	109.905	200.634	27.3655	35.4245	67.697	87.7052	-1.85031	0.588763	-3.14271	0.00167392	-2.43998	-2.06759	-1.13325
15924	MYBL2	837.3	1411.52	192.857	301.063	458.761	639.801	-1.8261	0.479533	-3.80809	0.000140045	-2.49493	-1.8524	-1.24472
15934	MYCBPAP	92.1637	73.417	11.2462	11.0832	22.5318	41.5884	-2.5106	0.612737	-4.09734	4.17917e-05	-2.87072	-2.89178	-1.86819
15942	MYEF2	116.804	141.68	32.7385	39.6578	65.4938	78.7749	-1.5035	0.497578	-3.02163	0.00251415	-1.9743	-1.69769	-0.973934
15955	MYH3	26.1264	26.0985	9.09694	11.0832	7.10954	15.4029	-1.57358	0.767089	-2.05137	0.0402307	-1.52128	-1.23636	-1.87691
16031	MYZAP	87.2355	56.3513	41.3355	17.4331	10.4143	42.0539	-1.65776	0.747435	-2.21793	0.0265596	-0.762302	-2.00785	-2.75112
16118	NASP	1563.71	2132.16	754.882	486.269	1178.1	1222.52	-1.19702	0.45279	-2.64366	0.00820154	-1.27432	-1.90882	-0.632182
16121	NAT14	428.264	290.617	212.2	144.431	178.958	250.394	-1.01071	0.375536	-2.69139	0.0071155	-0.733385	-1.28842	-0.979191
16168	NCAPD2	2239.85	2612.33	969.805	804.823	1384.1	1601.68	-1.20479	0.350168	-3.4406	0.000580425	-1.3186	-1.58763	-0.805424
16169	NCAPD3	810.688	1167.17	285.274	326.462	550.193	627.458	-1.35395	0.421716	-3.21057	0.0013247	-1.7697	-1.57513	-0.822108
16170	NCAPG	763.378	1199.75	130.529	199.464	425.714	543.267	-1.96477	0.560767	-3.50372	0.000458809	-2.87416	-2.2624	-1.16865
16171	NCAPG2	764.364	1050.04	149.872	257.672	351.907	514.271	-1.84387	0.452369	-4.07604	4.581e-05	-2.57959	-1.79778	-1.34812
16172	NCAPH	403.623	673.043	58.5294	74.5824	230.732	287.602	-2.15553	0.655621	-3.28777	0.00100985	-3.15462	-2.80495	-1.17563
16179	NCEH1	324.772	462.049	76.7979	126.44	230.732	243.658	-1.44732	0.539986	-2.68029	0.00735578	-2.3346	-1.61528	-0.747518
16216	NDC80	362.226	549.705	52.0817	88.3405	180.059	245.983	-2.09967	0.58203	-3.6075	0.000309167	-3.09893	-2.33663	-1.3093
16273	NDUFC2-KCTD14	401.652	386.805	103.663	77.7573	158.027	225.081	-1.80592	0.421844	-4.28102	1.8604e-05	-1.92687	-2.34173	-1.3186
16308	NEIL3	142.431	209.943	23.067	12.1415	58.8843	88.7932	-2.5113	0.712593	-3.52417	0.000424813	-2.90623	-3.83211	-1.55417
16312	NEK2	238.037	333.281	39.1862	57.6493	129.386	159.008	-1.92976	0.590658	-3.26713	0.00108643	-2.84554	-2.28859	-1.12228
16333	NETO1	508.1	583.836	304.617	128.557	339.79	372.48	-1.08522	0.489499	-2.21701	0.0266227	-0.838342	-2.08293	-0.680695
16398	NGFR	103.006	36.1828	9.09694	2.61664	9.31272	31.5429	-3.40817	0.876336	-3.88911	0.000100612	-2.74652	-4.54419	-2.7127
16540	NOG	351.385	178.914	121.932	99.982	112.862	172.515	-1.25067	0.437472	-2.85885	0.00425174	-1.04008	-1.32642	-1.1516
16565	NOS1	969.375	853.009	279.901	69.2908	268.186	487.452	-2.14944	0.600178	-3.58134	0.000341843	-1.69989	-3.71407	-1.76157
16586	NOXO1	34.9971	23.7714	8.02233	3.67496	6.00795	14.7947	-2.41721	0.868145	-2.78434	0.00536368	-1.84614	-2.97243	-2.26329
16606	NPHP1	68.5085	69.5385	41.3355	20.6081	23.6334	44.2248	-1.28994	0.565933	-2.27931	0.0226484	-0.739666	-1.74384	-1.54622
16634	NPPA-AS1	10.3563	21.4443	2.64924	5.7916	2.70318	8.08891	-2.26257	1.14706	-1.97251	0.0485518	-2.4919	-1.36352	-2.46282
16695	NRCAM	264.649	578.406	187.484	211.106	102.948	268.418	-1.33745	0.517628	-2.5838	0.0097718	-1.06132	-0.890117	-1.92617
16708	NRGN	87.2355	83.5013	13.3954	5.7916	15.9223	40.6692	-2.92393	0.640694	-4.5637	5.02592e-06	-2.67162	-3.88132	-2.42231
16713	NRK	186.784	169.605	30.5893	43.8911	52.2747	96.129	-2.08963	0.432989	-4.82607	1.39253e-06	-2.54068	-2.01978	-1.76759
16719	NRP1	1219.73	1592.26	344.378	542.36	883.975	916.04	-1.25314	0.466991	-2.68344	0.00728696	-2.01675	-1.3615	-0.656739
16750	NSUN7	26.1264	22.9957	5.87309	5.7916	8.21113	13.2996	-1.97415	0.832723	-2.37072	0.0177536	-2.06124	-2.0814	-1.57778
16751	NT5C	790.976	665.286	312.139	231.214	371.736	473.77	-1.25658	0.344295	-3.64971	0.000262532	-1.21661	-1.64958	-0.964526
16767	NTM	842.229	822.756	208.976	170.889	415.799	491.63	-1.65237	0.469092	-3.52249	0.000427507	-1.994	-2.28427	-1.00145
16774	NTNG1	213.396	184.344	104.738	77.7573	47.8684	125.121	-1.37771	0.468066	-2.94342	0.00324611	-0.921183	-1.35092	-2.05082
16793	NUCKS1	5348.53	5231.13	1112.73	3530	3019.96	3647.97	-1.05047	0.513777	-2.04461	0.0408932	-2.24903	-0.583467	-0.808604
16798	NUDT1	377.011	410.076	191.782	169.831	219.716	273.183	-1.02458	0.305027	-3.35899	0.000782271	-1.03578	-1.21115	-0.839607
16824	NUF2	224.238	317.767	33.8132	48.1244	109.557	146.2	-2.09598	0.592705	-3.53629	0.000405788	-2.98084	-2.47166	-1.28481
16859	NUSAP1	822.516	1021.34	103.663	178.298	443.339	513.331	-1.93356	0.615431	-3.1418	0.00167911	-3.14431	-2.36193	-1.04781
16888	NXPH4	133.56	56.3513	46.7086	30.1329	15.9223	56.0351	-1.63139	0.692241	-2.35668	0.0184391	-0.893246	-1.52559	-2.44589
16900	OAS3	3276.74	4430.6	729.091	678.883	1880.91	2198.74	-1.81417	0.529205	-3.4281	0.000607818	-2.38571	-2.48865	-1.01845
16901	OASL	72.451	69.5385	17.6939	10.0249	37.9541	41.0325	-1.72245	0.711573	-2.42062	0.015494	-2.00416	-2.82382	-0.903154
16945	OIP5	104.977	161.073	20.9177	30.1329	50.0716	72.9343	-1.99917	0.563906	-3.54522	0.000392282	-2.63609	-2.10948	-1.37683
17396	ORC1	212.411	382.151	40.2609	39.6578	124.98	159.392	-2.1315	0.64814	-3.28864	0.00100673	-2.82305	-2.84482	-1.18881
17401	ORC6	347.442	424.815	113.335	116.915	202.091	240.42	-1.42588	0.415386	-3.43266	0.000597701	-1.76121	-1.71634	-0.926798
17476	OVOL2	103.991	133.923	27.3655	75.6407	29.1413	73.5123	-1.44339	0.621013	-2.32426	0.0201118	-2.1085	-0.641696	-2.01779
17479	OXCT1	1221.7	1187.34	90.7679	324.346	517.146	667.759	-1.95644	0.652118	-3.00013	0.00269865	-3.72998	-1.89271	-1.21967
17481	OXCT2	34.0114	15.2385	3.72385	6.84992	2.70318	12.0054	-2.61117	1.02636	-2.5441	0.0109561	-2.612	-1.73271	-3.07414
17495	P2RX5	51.7528	22.22	16.6193	4.73328	10.4143	20.6479	-1.85139	0.883135	-2.09639	0.0360478	-1.02889	-2.84083	-1.70318
17511	P3H2	1546.95	2129.83	358.348	806.94	398.174	1047.55	-1.81965	0.462924	-3.93077	8.46757e-05	-2.34065	-1.16955	-2.18861
17548	PADI3	317.873	147.11	21.9924	15.3165	37.9541	107.549	-3.23855	0.602259	-5.37733	7.55976e-08	-3.2976	-3.81952	-2.51035
17624	PARD3B	67.5229	67.2113	19.8431	42.8328	19.227	42.8274	-1.31763	0.61177	-2.15379	0.0312565	-1.7634	-0.653325	-1.8089
17636	PARP1	3014.56	3481.9	1081.57	1307.52	1941.5	2164.91	-1.17042	0.361204	-3.24034	0.00119389	-1.58279	-1.30907	-0.738738
17644	PARP3	170.028	144.783	72.4994	32.2496	78.7129	99.1546	-1.37146	0.52349	-2.61984	0.00879705	-1.11379	-2.28248	-0.99516
17649	PARPBP	190.727	228.56	64.9771	47.0661	107.354	127.237	-1.52716	0.486573	-3.1386	0.00169757	-1.68404	-2.14928	-0.95966
17683	PBK	537.669	684.679	75.7233	84.1072	240.647	324.065	-2.19971	0.584946	-3.76053	0.000169551	-3.00226	-2.85077	-1.33416
17801	PCK2	2257.59	1274.22	780.673	1012.25	458.761	1156.2	-1.23464	0.464088	-2.66036	0.00780579	-1.11941	-0.74463	-1.88638
17829	PCSK9	8304.44	5574.77	1555.47	2003.9	3318.49	4150.91	-1.59805	0.432487	-3.69503	0.000219861	-2.12905	-1.76359	-1.03587
17834	PCYT1B	73.4367	62.557	5.87309	5.7916	7.10954	30.4536	-3.55142	0.669639	-5.30348	1.13614e-07	-3.52864	-3.5488	-3.25301
17862	PDE1C	355.327	465.152	55.3055	54.4743	119.472	209.446	-2.43344	0.49234	-4.94259	7.70908e-07	-2.87793	-2.89978	-1.76676
17871	PDE5A	233.109	203.737	131.603	38.5995	118.37	144.584	-1.18752	0.586588	-2.02445	0.0429236	-0.727658	-2.4972	-0.88055
17882	PDE9A	19.227	9.80856	3.72385	1.55832	2.70318	6.90418	-2.69359	1.2434	-2.16632	0.0302871	-1.88275	-3.13956	-2.34489
17898	PDIA4	4891.2	5039.53	1509.26	2884.42	2388.75	3342.13	-1.13523	0.367982	-3.08502	0.00203542	-1.71789	-0.783457	-1.05548
17905	PDK3	192.698	170.381	70.3502	54.4743	65.4938	110.179	-1.52386	0.372426	-4.09172	4.28185e-05	-1.36493	-1.73391	-1.46812
17908	PDLIM2	1645.52	2284.2	274.528	393.137	741.87	1067.35	-2.06556	0.491967	-4.19858	2.68598e-05	-2.82009	-2.30201	-1.38588
17985	PEX5L	69.4941	104.446	20.9177	5.7916	19.227	43.4752	-2.5485	0.709088	-3.59405	0.000325571	-2.02606	-3.87875	-2.14765
18059	PHC1	508.1	463.601	192.857	163.481	317.758	328.659	-1.11444	0.409494	-2.7215	0.00649857	-1.33147	-1.56987	-0.611069
18070	PHF19	664.815	771.559	374.467	246.03	361.822	483.239	-1.13473	0.336735	-3.36979	0.000752253	-0.935526	-1.54153	-0.985086
18135	PIF1	97.0918	142.455	13.3954	20.6081	33.5477	60.9197	-2.44036	0.586367	-4.16184	3.15698e-05	-3.13415	-2.51268	-1.80968
18251	PKMYT1	657.916	1238.54	140.2	138.082	351.907	504.829	-2.17766	0.558443	-3.89952	9.63843e-05	-2.68674	-2.70871	-1.35904
18255	PKN3	171.014	176.587	74.6486	23.783	113.964	111.499	-1.30249	0.664113	-1.96124	0.049851	-1.21906	-2.86924	-0.608671
18260	PKP2	1688.89	2134.49	633.45	732.857	832.201	1203.88	-1.38413	0.292118	-4.73825	2.1557e-06	-1.58368	-1.37338	-1.18998
18275	PLA2G3	43.8677	22.22	12.3208	1.55832	4.90636	16.4746	-2.49598	1.07604	-2.3196	0.0203627	-1.34141	-4.32445	-2.66978
18276	PLA2G4A	293.232	323.197	114.41	143.373	85.3224	191.407	-1.43399	0.378851	-3.7851	0.000153649	-1.42802	-1.10245	-1.85123
18337	PLEKHA4	286.333	186.671	56.3801	8.96656	57.7827	118.727	-2.54167	0.756295	-3.36069	0.000777475	-2.03584	-4.6884	-2.00039
18379	PLK1	1038.37	1530.21	132.678	214.281	490.708	680.748	-2.20383	0.583872	-3.77451	0.000160321	-3.24802	-2.55645	-1.36109
18382	PLK4	392.781	515.573	68.2009	98.9237	174.551	249.506	-2.00116	0.493511	-4.05495	5.01461e-05	-2.72209	-2.18556	-1.3663
18392	PLS1	277.462	396.889	140.2	36.4829	169.043	203.516	-1.55369	0.651612	-2.38438	0.0171078	-1.24302	-3.18522	-0.973121
18414	PM20D2	384.896	406.974	120.857	190.998	210.904	262.426	-1.18667	0.379298	-3.12859	0.00175647	-1.7114	-1.05115	-0.908117
18475	POC1A	395.738	496.956	103.663	117.973	206.497	263.666	-1.64932	0.435869	-3.78398	0.000154343	-2.09693	-1.91037	-1.10271
18489	POLA1	404.609	592.369	169.215	183.589	305.64	330.584	-1.18614	0.423779	-2.79896	0.00512681	-1.53265	-1.41503	-0.679676
18494	POLD3	422.35	533.415	232.617	166.656	268.186	324.145	-1.10544	0.361874	-3.05476	0.0022524	-1.02889	-1.50997	-0.823612
18499	POLE2	100.049	189.774	40.2609	30.1329	56.6811	82.8795	-1.78953	0.538742	-3.32169	0.000894748	-1.77504	-2.19308	-1.28155
18510	POLQ	234.094	376.721	51.007	66.1158	143.707	173.829	-1.81982	0.56662	-3.21171	0.0013195	-2.54152	-2.16723	-1.04717
18538	POLR3G	436.149	561.34	225.095	101.04	126.081	289.441	-1.72994	0.459685	-3.76332	0.000167676	-1.13631	-2.29192	-1.97249
18813	PRC1	1546.95	1943.66	112.26	534.951	682.384	963.542	-1.97875	0.675933	-2.92744	0.00341768	-3.94918	-1.69662	-1.34545
18842	PRELID2	58.6522	74.9684	40.2609	21.6664	31.3445	44.8785	-1.11832	0.545005	-2.05194	0.0401752	-0.719856	-1.61378	-1.08102
18863	PRIM1	215.367	302.252	30.5893	34.3662	160.231	148.061	-1.7936	0.773378	-2.31918	0.0203851	-3.06018	-2.89221	-0.671128
18866	PRIMPOL	220.296	213.821	132.678	83.0489	94.1352	148.296	-1.07501	0.385352	-2.78968	0.00527596	-0.709993	-1.38589	-1.20512
18892	PRKCQ	176.928	174.26	39.1862	77.7573	101.846	113.495	-1.27383	0.514574	-2.4755	0.013305	-2.16378	-1.17515	-0.785807
18966	PRPF40B	617.505	586.163	213.274	199.464	386.057	399.993	-1.17824	0.415215	-2.83766	0.00454454	-1.49617	-1.59275	-0.640064
18974	PRPS2	1173.4	1174.15	560.376	384.67	727.549	803.53	-1.07485	0.371236	-2.89534	0.0037875	-1.06669	-1.60947	-0.690041
18977	PRR11	1376.44	1782.31	262.707	347.629	590.952	871.508	-1.98135	0.43853	-4.51817	6.23774e-06	-2.57582	-2.17173	-1.40623
19015	PRR7	260.706	184.344	40.2609	39.6578	71.0018	118.694	-2.15636	0.47179	-4.57059	4.86355e-06	-2.44496	-2.46674	-1.62649
19038	PRSS21	61.6091	39.2856	28.4401	10.0249	13.7191	30.1158	-1.56159	0.729462	-2.14074	0.0322946	-0.790648	-2.29499	-1.84239
19066	PRUNE2	130.603	70.3142	5.87309	3.67496	10.4143	43.676	-4.02449	0.729127	-5.5196	3.39771e-08	-4.02828	-4.70467	-3.2019
19092	PSIP1	848.142	859.214	213.274	212.164	263.78	478.815	-1.89624	0.28317	-6.69649	2.13488e-11	-2.00095	-2.00848	-1.69433
19113	PSMB8	816.602	752.942	342.229	207.931	467.574	516.955	-1.2113	0.427115	-2.83601	0.00456813	-1.19613	-1.91498	-0.74589
19115	PSMB9	247.893	280.532	20.9177	40.7161	88.6272	135.237	-2.41205	0.633421	-3.80798	0.000140109	-3.65614	-2.69527	-1.57312
19119	PSMC3IP	127.646	189.774	46.7086	68.2325	96.3383	105.24	-1.17981	0.492042	-2.39779	0.0164945	-1.73646	-1.18969	-0.692035
19155	PSRC1	294.218	357.328	93.9918	59.7659	120.573	184.675	-1.83971	0.431385	-4.26466	2.00205e-05	-1.78646	-2.43967	-1.42716
19157	PSTPIP1	113.848	102.118	8.02233	23.783	48.97	58.8483	-2.02513	0.764502	-2.64896	0.00807408	-3.74851	-2.18067	-1.1387
19189	PTGER4	256.764	294.495	63.9025	125.382	95.2368	166.656	-1.5443	0.425432	-3.62995	0.000283476	-2.1054	-1.13302	-1.52975
19203	PTGS1	229.166	121.511	19.8431	48.1244	31.3445	89.4979	-2.4208	0.578417	-4.18522	2.84891e-05	-3.07203	-1.7939	-2.41246
19214	PTMA	16420.1	18730.9	3411.34	5969.42	11036.2	11113.1	-1.36883	0.513538	-2.6655	0.0076875	-2.36203	-1.55478	-0.668194
19230	PTPN18	348.428	323.972	148.797	178.298	148.113	229.022	-1.08762	0.305919	-3.55524	0.000377633	-1.17502	-0.914077	-1.18167
19272	PTTG1	888.553	943.767	274.528	330.696	540.279	595.065	-1.26399	0.398458	-3.17221	0.00151285	-1.73799	-1.46944	-0.761239
19325	PYCR2	1259.15	1105.12	671.062	561.409	475.285	813.904	-1.05468	0.298621	-3.53183	0.0004127	-0.813807	-1.0712	-1.31146
19336	PYROXD2	126.661	90.4827	56.3801	30.1329	33.5477	66.9408	-1.44971	0.519395	-2.79115	0.00525207	-0.925083	-1.82893	-1.67406
19402	RAB36	96.1062	68.7627	11.2462	18.4914	31.3445	44.6902	-2.04465	0.639363	-3.19796	0.00138405	-2.85369	-2.13627	-1.37491
19406	RAB39B	20.2126	9.03284	1.57462	1.55832	0.5	6.07568	-4.29788	1.62926	-2.63792	0.00834151	-3.10118	-3.11619	-4.75618
19408	RAB3B	923.05	607.108	199.304	138.082	403.682	453.745	-1.63298	0.533769	-3.05933	0.0022183	-1.90921	-2.43866	-0.890961
19457	RACGAP1	1282.81	1650.44	547.481	578.342	380.549	887.424	-1.5474	0.336531	-4.59808	4.26396e-06	-1.4102	-1.33108	-1.93492
19470	RAD51AP1	182.842	275.878	39.1862	55.5326	89.7288	128.133	-1.90964	0.50823	-3.75742	0.000171671	-2.51889	-2.01591	-1.32367
19477	RAD54B	218.324	268.121	78.9471	83.0489	104.049	149.998	-1.46204	0.359932	-4.062	4.86545e-05	-1.61572	-1.54265	-1.21741
19478	RAD54L	227.195	346.468	45.634	28.0163	127.183	154.399	-2.10877	0.682971	-3.08764	0.00201749	-2.62015	-3.32399	-1.14142
19483	RAE1	530.769	648.996	171.364	131.732	227.428	341.558	-1.74155	0.373003	-4.66901	3.02652e-06	-1.77608	-2.15555	-1.36774
19484	RAET1E	84.2786	43.1642	17.6939	11.0832	23.6334	35.4707	-1.89572	0.67177	-2.82197	0.00477292	-1.76925	-2.44413	-1.35167
19577	RASL10B	67.5229	24.5471	20.9177	10.0249	14.8207	27.0667	-1.62145	0.778815	-2.08194	0.0373479	-0.960737	-2.02188	-1.45785
19592	RASSF9	64.566	75.7442	13.3954	37.5412	20.3286	41.8151	-1.58236	0.642252	-2.46378	0.0137482	-2.38422	-0.89748	-1.78244
19606	RBBP8	1719.44	1758.27	486.227	671.475	570.022	1040.59	-1.59503	0.283824	-5.61979	1.91187e-08	-1.83834	-1.37264	-1.60896
19616	RBL1	232.123	383.702	88.6187	98.9237	189.974	198.168	-1.29563	0.503267	-2.57444	0.0100402	-1.75176	-1.59305	-0.651641
19725	RDM1	15.2845	15.2385	2.64924	1.55832	3.80477	7.20707	-2.77014	1.19101	-2.32587	0.0200252	-2.52625	-3.29183	-2.00401
19731	RECQL4	363.212	502.386	114.41	123.265	198.786	259.912	-1.5771	0.41288	-3.81975	0.000133586	-1.9006	-1.79304	-1.10359
19734	REEP2	158.201	95.9127	31.6639	4.73328	41.2588	65.8539	-2.31828	0.843155	-2.74954	0.00596798	-1.95986	-4.70179	-1.578
19779	RFC2	574.137	855.336	253.035	200.522	356.314	447.369	-1.40704	0.40192	-3.5008	0.00046387	-1.4696	-1.80518	-0.975795
19780	RFC3	616.519	863.869	159.543	188.881	326.571	430.577	-1.72082	0.438494	-3.92437	8.69557e-05	-2.19353	-1.95	-1.16008
19782	RFC5	392.781	576.079	87.5441	127.498	239.545	284.19	-1.68072	0.520025	-3.232	0.00122927	-2.44191	-1.89952	-0.989699
19877	RHOBTB3	296.189	112.978	87.5441	91.5155	96.3383	136.413	-1.15834	0.519465	-2.22988	0.0257556	-1.0632	-0.999195	-0.925101
19894	RHPN1	61.6091	47.0428	12.3208	12.1415	9.31272	27.9854	-2.3199	0.629637	-3.6845	0.000229155	-2.12746	-2.14861	-2.53128
19919	RIN1	1474.02	989.534	730.166	393.137	668.064	850.484	-1.04508	0.407362	-2.56549	0.0103031	-0.725992	-1.61919	-0.85423
19950	RMI2	301.117	326.299	61.7532	127.498	148.113	192.456	-1.48456	0.474423	-3.1292	0.00175285	-2.34367	-1.29778	-1.08156
19994	RNASEH2A	669.743	765.353	237.991	199.464	359.618	445.934	-1.4355	0.379188	-3.78572	0.000153261	-1.58896	-1.84374	-0.9934
20044	RNF165	37.954	31.5285	1.57462	4.73328	3.80477	15.419	-3.57421	0.952167	-3.75377	0.000174198	-4.45738	-2.86954	-3.18457
20230	RPA3	308.017	348.019	96.141	115.857	197.685	212.644	-1.26803	0.439969	-2.88209	0.00395049	-1.76786	-1.49875	-0.727888
20236	RPARP-AS1	69.4941	47.0428	17.6939	33.3079	10.4143	35.0906	-1.52861	0.710332	-2.15196	0.0314007	-1.69218	-0.779568	-2.45686
20273	RPL22L1	1465.15	1654.32	285.274	277.78	465.371	829.078	-2.18778	0.363731	-6.01482	1.8009e-09	-2.44822	-2.48663	-1.74219
20395	RPSAP52	88.2211	157.97	40.2609	15.3165	21.4302	64.1397	-2.28601	0.625116	-3.65693	0.000255253	-1.55197	-2.94627	-2.4617
20415	RRM1	1925.44	2445.55	796.792	750.849	1146.15	1412.46	-1.28396	0.335956	-3.82182	0.000132471	-1.4454	-1.53108	-0.920871
20416	RRM2	1170.44	2158.53	184.26	277.78	844.318	926.567	-1.93595	0.669979	-2.88957	0.00385771	-3.10874	-2.51654	-0.912695
20575	SAMD12	103.006	111.427	52.0817	44.9494	33.5477	68.5023	-1.3104	0.446275	-2.93631	0.00332146	-1.04056	-1.25304	-1.67512
20578	SAMD14	60.6235	38.5099	30.5893	12.1415	12.6175	30.3963	-1.44814	0.726842	-1.99237	0.0463305	-0.659526	-1.99261	-1.93713
20587	SAMD9L	161.158	197.531	24.1416	78.8156	93.0336	110.436	-1.46461	0.626548	-2.33759	0.0194088	-2.88568	-1.17872	-0.939454
20601	SAPCD2	214.382	185.895	38.1116	62.9409	58.8843	111.543	-1.91787	0.420019	-4.56614	4.96777e-06	-2.38903	-1.66527	-1.76138
20655	SCARA3	1127.08	886.364	236.916	387.845	423.511	611.842	-1.52781	0.380454	-4.01575	5.92573e-05	-2.07683	-1.36573	-1.23881
20687	SCD	59310.8	46536.3	27817	15967.4	30481.5	36022.1	-1.09619	0.384881	-2.84812	0.00439787	-0.91736	-1.7182	-0.785392
20732	SCN8A	144.402	134.698	52.0817	59.7659	66.5954	91.0087	-1.23709	0.384335	-3.21878	0.00128737	-1.42106	-1.22252	-1.06642
20745	SCPEP1	580.051	511.695	268.08	262.963	285.812	381.22	-1.00444	0.271882	-3.69437	0.000220429	-1.02307	-1.05087	-0.930666
20756	SCUBE2	147.359	75.7442	24.1416	15.3165	19.227	55.8576	-2.5403	0.578143	-4.39389	1.1134e-05	-2.12968	-2.78611	-2.45806
20788	SDK1	131.589	61.7813	9.09694	33.3079	12.6175	49.1785	-2.42719	0.764646	-3.17427	0.00150216	-3.30911	-1.4367	-2.83714
20839	SELENBP1	58.6522	34.6314	8.02233	6.84992	19.227	24.9766	-2.08644	0.792147	-2.6339	0.00844101	-2.49004	-2.71797	-1.229
20848	SEMA3A	96.1062	221.578	59.604	19.5498	84.2209	95.7118	-1.55518	0.715129	-2.17469	0.0296532	-1.29178	-2.90004	-0.793009
20852	SEMA3D	264.649	202.961	9.09694	5.7916	6.00795	97.2013	-5.17228	0.552761	-9.35717	8.18998e-21	-4.67112	-5.32254	-5.26962
20853	SEMA3E	21.1982	33.8557	4.79847	7.90824	4.90636	14.0334	-2.33281	0.872478	-2.67378	0.00750014	-2.48102	-1.76024	-2.44895
20856	SEMA4A	333.643	262.691	52.0817	25.8997	79.8145	150.326	-2.51515	0.544538	-4.61887	3.8583e-06	-2.50699	-3.51483	-1.89111
20922	SERP2	31.0546	19.1171	5.87309	6.84992	9.31272	13.9415	-1.84179	0.843049	-2.18467	0.0289127	-2.05264	-1.83068	-1.38756
20956	SERPING1	591.878	267.345	186.409	33.3079	170.145	249.317	-1.72872	0.733672	-2.35626	0.0184601	-1.09353	-3.57807	-1.22524
20963	SERTAD4	109.905	89.707	32.7385	14.2582	37.9541	56.4126	-1.83649	0.590699	-3.109	0.0018772	-1.60071	-2.79992	-1.38745
20964	SERTAD4-AS1	58.6522	42.3885	24.1416	8.96656	20.3286	30.3955	-1.52993	0.690964	-2.2142	0.0268149	-1.04641	-2.4753	-1.29442
21014	SFTA1P	233.109	207.615	28.4401	40.7161	21.4302	105.762	-2.8863	0.454087	-6.35627	2.06717e-10	-2.95146	-2.43379	-3.35974
21023	SFXN2	60.6235	157.97	23.067	25.8997	40.1572	61.0434	-1.90081	0.632392	-3.00575	0.00264926	-2.0849	-1.91779	-1.28507
21030	SGCE	503.172	369.739	113.335	106.332	177.856	253.587	-1.72344	0.402286	-4.28412	1.83462e-05	-1.92819	-2.0202	-1.27807
21042	SGOL1	127.646	198.307	23.067	28.0163	79.8145	90.8702	-1.91537	0.668668	-2.86446	0.00417726	-2.78604	-2.5056	-0.995221
21044	SGOL2	372.083	441.881	93.9918	114.799	172.348	238.52	-1.68432	0.402118	-4.18862	2.80654e-05	-2.10903	-1.82054	-1.23432
21109	SHCBP1	451.919	723.465	71.4248	174.064	232.936	330.262	-1.88555	0.557861	-3.37996	0.000724958	-3.001	-1.71587	-1.29556
21125	SHMT1	741.694	697.866	271.304	259.788	269.288	447.488	-1.4334	0.258831	-5.53796	3.06023e-08	-1.40698	-1.46955	-1.41774
21135	SHROOM3	736.766	794.83	352.975	208.989	318.86	481.984	-1.38485	0.354713	-3.90415	9.45574e-05	-1.11636	-1.8725	-1.26301
21197	SKA1	213.396	249.504	34.8878	47.0661	94.1352	127.298	-1.98983	0.536824	-3.70666	0.000210007	-2.7255	-2.29354	-1.29349
21199	SKA3	297.175	523.331	67.1263	94.6904	181.161	232.197	-1.84897	0.546671	-3.38224	0.000718983	-2.55457	-2.05823	-1.12225
21267	SLC16A7	45.839	35.4071	4.79847	18.4914	8.21113	22.0494	-2.00101	0.836048	-2.39342	0.0166921	-3.06966	-1.12345	-2.29465
21269	SLC16A9	285.347	383.702	135.902	117.973	186.669	221.419	-1.19175	0.383417	-3.10824	0.00188206	-1.28379	-1.48789	-0.825873
21288	SLC1A3	394.752	427.142	25.2162	171.948	161.332	235.578	-1.78632	0.733279	-2.43608	0.0148475	-4.02541	-1.25586	-1.3478
21328	SLC25A10	569.209	693.212	159.543	194.172	364.025	395.532	-1.40197	0.458786	-3.05583	0.0022444	-1.97718	-1.69379	-0.787091
21365	SLC25A40	284.362	318.542	174.588	174.064	86.424	207.096	-1.05806	0.442035	-2.39361	0.0166837	-0.785651	-0.789985	-1.8001
21397	SLC27A5	137.503	97.4641	37.037	39.6578	22.5318	66.3387	-1.84173	0.504784	-3.64854	0.000263733	-1.64416	-1.54552	-2.36117
21408	SLC2A10	20.2126	10.5843	1.57462	0.5	1.60159	6.39462	-4.36525	1.59548	-2.73601	0.00621883	-3.21551	-4.87052	-3.19101
21512	SLC43A3	788.019	1354.12	308.915	323.287	451.05	644.578	-1.57052	0.390922	-4.01748	5.88245e-05	-1.74154	-1.67594	-1.19547
21587	SLC7A5	22682.8	18526.9	9812.84	2383.84	12912.2	13263.2	-1.2998	0.640463	-2.02946	0.042411	-1.06287	-3.10425	-0.66687
21595	SLC8A1	278.448	324.748	12.3208	12.1415	29.1413	130.86	-4.1192	0.531882	-7.74459	9.5891e-15	-4.6092	-4.63034	-3.36722
21606	SLC9A5	82.3073	49.3699	31.6639	16.3748	30.2429	41.4918	-1.35008	0.606671	-2.2254	0.0260545	-1.00949	-1.96085	-1.07573
21627	SLCO4C1	59.6378	27.65	1.57462	3.67496	3.80477	18.7684	-4.09637	0.981247	-4.17466	2.98436e-05	-4.68868	-3.46595	-3.41587
21631	SLF1	205.511	284.411	91.8425	96.8071	113.964	158.007	-1.28586	0.36503	-3.5226	0.000427329	-1.39636	-1.32041	-1.08502
21633	SLFN11	154.258	208.391	15.5447	43.8911	44.5636	92.8298	-2.40485	0.580074	-4.14576	3.38689e-05	-3.52783	-2.03032	-2.00838
21636	SLFN13	48.7959	102.894	14.47	8.96656	29.1413	40.3536	-2.15031	0.745448	-2.88459	0.00391921	-2.29186	-2.9823	-1.28186
21644	SLIT2	735.78	977.123	160.618	205.814	203.193	456.006	-2.17674	0.320719	-6.78706	1.14439e-11	-2.40027	-2.04257	-2.06106
21651	SLITRK5	62.5947	43.1642	4.79847	3.67496	6.00795	23.5481	-3.59808	0.777273	-4.6291	3.6725e-06	-3.43729	-3.82214	-3.11299
21697	SMARCD3	156.23	69.5385	34.8878	29.0746	17.0239	60.8509	-2.08126	0.619745	-3.35825	0.000784364	-1.57898	-1.84194	-2.61415
21701	SMC2	809.703	1281.98	378.766	442.878	465.371	675.239	-1.28711	0.34043	-3.78085	0.000156295	-1.42754	-1.20194	-1.13046
21704	SMC4	1802.23	2587.5	643.122	719.099	1218.86	1393.66	-1.35184	0.411032	-3.28889	0.00100585	-1.74751	-1.58641	-0.825142
21733	SMIM10L2A	46.8246	16.79	14.47	1.55832	3.80477	16.1895	-2.354	1.18387	-1.98839	0.0467688	-0.954366	-4.16937	-2.88155
21833	SNCA	808.717	659.856	115.484	205.814	257.171	408.908	-1.93181	0.434709	-4.44392	8.83336e-06	-2.6612	-1.82755	-1.50617
21849	SNHG18	153.273	112.203	55.3055	78.8156	52.2747	89.8743	-1.09915	0.440262	-2.49658	0.0125399	-1.24561	-0.73455	-1.32692
22286	SNX10	163.129	168.054	61.7532	73.524	65.4938	105.891	-1.31349	0.360747	-3.64104	0.000271539	-1.42288	-1.17118	-1.33804
22344	SORL1	1465.15	1371.96	345.452	258.73	914.82	870.722	-1.4873	0.574435	-2.58916	0.00962114	-2.03708	-2.45412	-0.632083
22390	SPA17	195.655	151.764	74.6486	52.3577	75.4081	109.467	-1.37017	0.40733	-3.36378	0.000768842	-1.20688	-1.7186	-1.19228
22405	SPAG5	473.603	767.68	105.813	151.84	232.936	345.874	-1.92822	0.468627	-4.11461	3.87835e-05	-2.51058	-1.98954	-1.37216
22475	SPC24	56.6809	64.1085	2.64924	2.61664	21.4302	28.9971	-2.83857	1.07048	-2.65167	0.00800937	-4.50804	-4.5259	-1.49204
22476	SPC25	112.862	171.933	11.2462	25.8997	62.189	76.3259	-2.1233	0.748063	-2.8384	0.00453409	-3.63069	-2.4272	-1.16347
22481	SPDL1	398.695	546.602	284.199	248.147	172.348	329.498	-1.0107	0.378815	-2.66805	0.00762929	-0.715985	-0.911694	-1.43756
22516	SPIDR	791.961	686.23	271.304	410.07	220.818	475.577	-1.2983	0.385284	-3.36972	0.00075244	-1.44215	-0.846192	-1.7392
22575	SPRY1	51.7528	46.2671	26.2908	22.7247	18.1254	32.5322	-1.14698	0.558248	-2.05461	0.0399168	-0.896251	-1.10655	-1.4328
22628	SRGAP3	422.35	410.076	141.275	220.63	257.171	289.8	-1.01402	0.383598	-2.64344	0.00820686	-1.55866	-0.915534	-0.694441
22711	SSX2IP	584.979	522.555	250.886	213.222	260.475	365.923	-1.19861	0.287873	-4.16367	3.13177e-05	-1.13995	-1.37463	-1.08584
22754	ST8SIA4	19.227	22.22	4.79847	2.61664	6.00795	10.474	-2.35158	0.981675	-2.39548	0.0165986	-2.10685	-2.98171	-1.78255
22760	STAC	113.848	130.044	8.02233	1.55832	10.4143	52.2773	-4.30596	0.745369	-5.77696	7.60646e-09	-3.92289	-6.28692	-3.54641
22776	STAMBPL1	94.1349	154.091	52.0817	16.3748	53.3763	73.5118	-1.62588	0.650341	-2.50005	0.0124177	-1.20945	-2.87874	-1.17402
22815	STIL	351.385	566.77	92.9172	115.857	166.84	258.254	-1.87973	0.433967	-4.3315	1.48097e-05	-2.26389	-1.94556	-1.41944
22832	STK32B	250.85	250.28	91.8425	50.241	63.2906	140.801	-1.87973	0.41793	-4.49771	6.86886e-06	-1.44795	-2.31825	-1.98512
22926	SULT1A1	75.4079	42.3885	21.9924	7.90824	9.31272	30.902	-2.21324	0.756157	-2.92696	0.00342297	-1.36219	-2.83777	-2.60192
22973	SUV39H1	321.816	440.329	148.797	74.5824	188.872	234.379	-1.47575	0.491628	-3.00176	0.00268422	-1.33906	-2.3355	-0.995
22978	SUZ12P1	67.5229	54.7999	21.9924	21.6664	14.8207	35.6604	-1.67267	0.561457	-2.97916	0.00289036	-1.46777	-1.48932	-2.03716
22979	SV2A	270.563	129.268	69.2756	4.73328	55.5795	105.384	-2.22354	0.930101	-2.39065	0.0168187	-1.43275	-5.30418	-1.75054
22995	SYBU	232.123	186.671	31.6639	58.7076	46.7668	110.687	-2.20691	0.446332	-4.94455	7.63204e-07	-2.71678	-1.82608	-2.15414
23006	SYDE2	85.2642	81.1742	33.8132	51.2993	31.3445	56.0791	-1.10892	0.48895	-2.26796	0.0233315	-1.2989	-0.69754	-1.40827
23008	SYK	225.224	369.739	118.708	74.5824	129.386	183.028	-1.47348	0.445839	-3.30495	0.00094994	-1.28152	-1.95203	-1.15725
23045	SYT1	34.9971	53.2485	6.94771	7.90824	9.31272	21.9828	-2.53307	0.719052	-3.52279	0.000427035	-2.63538	-2.44856	-2.21271
23047	SYT11	40.9109	11.36	3.72385	6.84992	2.70318	12.6096	-2.69815	1.09356	-2.46732	0.0136129	-2.53335	-1.65406	-2.99549
23061	SYT8	539.64	334.057	129.454	138.082	88.6272	245.472	-1.88275	0.411362	-4.57686	4.72001e-06	-1.7136	-1.62052	-2.26022
23087	TACC3	1262.11	1748.96	228.319	332.812	618.492	837.638	-1.93854	0.493186	-3.93064	8.47202e-05	-2.70204	-2.15838	-1.26434
23141	TAPBPL	120.747	99.7913	31.6639	69.2908	47.8684	73.3723	-1.1591	0.51421	-2.25413	0.024188	-1.79357	-0.663751	-1.19734
23274	TC2N	606.663	542.723	381.989	197.347	257.171	396.679	-1.04459	0.395766	-2.63943	0.00830465	-0.587023	-1.53982	-1.15783
23290	TCEAL7	63.5804	53.2485	18.7685	4.73328	31.3445	33.835	-1.70489	0.843797	-2.0205	0.0433315	-1.63235	-3.61975	-0.892447
23307	TCF19	584.979	946.094	217.573	166.656	338.688	450.298	-1.67034	0.44732	-3.7341	0.000188388	-1.77369	-2.15831	-1.13523
23342	TCTEX1D2	377.011	302.252	202.528	150.781	94.1352	224.842	-1.18921	0.441967	-2.69073	0.00712959	-0.737057	-1.16272	-1.84237
23344	TCTN1	234.094	194.428	127.305	80.9323	87.5256	144.357	-1.1231	0.39618	-2.83483	0.00458498	-0.744876	-1.39838	-1.28539
23466	TFPI2	690.441	1205.96	113.335	74.5824	547.99	525.961	-1.95316	0.807024	-2.42019	0.0155122	-3.00922	-3.61291	-0.735663
23492	TGM2	2325.6	1548.82	169.215	242.855	282.507	913.301	-3.06742	0.378899	-8.09561	5.69798e-16	-3.48746	-2.96622	-2.74803
23517	THBS1	80042.6	80262.7	7604.5	21279.1	41723.2	46181.9	-1.76792	0.635019	-2.78405	0.00536847	-3.39782	-1.91331	-0.941898
23518	THBS2	12370.2	10305.8	3169.55	5613.83	4168.92	7125.16	-1.393	0.351941	-3.95804	7.55664e-05	-1.83281	-1.00811	-1.43742
23528	THEM6	232.123	137.025	71.4248	77.7573	59.9859	115.163	-1.4086	0.434802	-3.23963	0.00119686	-1.32017	-1.19762	-1.57197
23561	THY1	497.258	241.747	31.6639	78.8156	61.0875	181.614	-2.70145	0.554269	-4.8739	1.09416e-06	-3.45283	-2.13719	-2.5048
23570	TICRR	198.612	330.178	26.2908	55.5326	83.1193	138.246	-2.27749	0.581694	-3.91527	9.03027e-05	-3.28397	-2.20519	-1.62334
23584	TIMELESS	692.413	1067.88	246.588	219.572	420.206	528.832	-1.577	0.433941	-3.63413	0.000278916	-1.80206	-1.96946	-1.03306
23618	TK1	1064	1499.95	185.334	187.823	606.375	708.196	-1.97512	0.601942	-3.28124	0.00103351	-2.769	-2.74976	-1.05892
23642	TLR3	96.1062	79.6227	20.9177	30.1329	31.3445	51.1248	-1.69495	0.496896	-3.41107	0.000647089	-2.06418	-1.53756	-1.48069
23683	TMC4	314.916	142.455	24.1416	24.8413	33.5477	107.48	-3.07769	0.534703	-5.75589	8.61872e-09	-3.13315	-3.09192	-2.65845
23695	TMCO4	213.396	201.41	119.783	96.8071	90.8304	143.945	-1.02031	0.34733	-2.93757	0.00330796	-0.791415	-1.09865	-1.19059
23756	TMEM139	131.589	110.651	14.47	13.1998	37.9541	61.0728	-2.49831	0.639739	-3.9052	9.4147e-05	-3.05989	-3.19244	-1.6687
23829	TMEM200A	808.717	1106.67	292.796	85.1656	487.403	555.65	-1.73326	0.663507	-2.61227	0.00899443	-1.692	-3.47355	-0.956777
23830	TMEM200B	173.971	123.838	34.8878	30.1329	46.7668	81.4194	-2.01267	0.461257	-4.36346	1.28022e-05	-2.07286	-2.28424	-1.6501
23977	TMEM97	1230.57	1043.06	352.975	367.737	438.933	686.154	-1.55738	0.282098	-5.5207	3.3765e-08	-1.68243	-1.62333	-1.368
23993	TMPO	1842.64	2589.05	912.851	832.339	1105.39	1455.96	-1.22226	0.314698	-3.8839	0.000102795	-1.25865	-1.39186	-0.982539
24059	TNFRSF6B	2795.75	2466.49	1431.89	666.183	1378.59	1747.28	-1.1833	0.421864	-2.80492	0.00503283	-0.874926	-1.97886	-0.929655
24121	TOM1L1	1157.63	990.31	218.647	453.461	410.292	645.568	-1.57489	0.414101	-3.80316	0.000142862	-2.29188	-1.23951	-1.38384
24133	TONSL	372.083	607.883	224.021	197.347	265.983	332.963	-1.09943	0.374829	-2.93314	0.00335552	-1.08608	-1.26897	-0.838374
24139	TOP2A	2363.06	3127.4	296.02	480.977	936.852	1440.36	-2.2658	0.523582	-4.3275	1.5081e-05	-3.19904	-2.49877	-1.53692
24158	TP53	1482.89	1451.86	645.271	434.411	933.547	989.095	-1.12938	0.405422	-2.78569	0.00534136	-1.18518	-1.75602	-0.652361
24230	TPX2	1767.74	2773.67	433.571	429.119	1040.4	1288.4	-1.84079	0.511986	-3.59539	0.00032391	-2.35251	-2.3674	-1.08971
24249	TRAIP	101.034	170.381	43.4847	34.3662	51.1731	79.5879	-1.67227	0.484617	-3.4507	0.000559139	-1.59323	-1.93274	-1.35835
24287	TREX1	139.474	133.147	89.6933	40.7161	73.2049	94.747	-1.01162	0.488713	-2.06998	0.0384546	-0.603435	-1.74283	-0.896494
24296	TRIB2	255.778	130.82	96.141	53.416	73.2049	121.372	-1.3847	0.505047	-2.74173	0.00611167	-0.928014	-1.77589	-1.32122
24338	TRIM47	711.14	668.389	81.0964	111.624	107.354	335.421	-2.79181	0.319202	-8.74622	2.20612e-18	-3.0877	-2.62677	-2.68303
24386	TRIP13	792.947	1117.53	188.558	207.931	349.704	530.833	-1.94396	0.41414	-4.69396	2.67968e-06	-2.31972	-2.17863	-1.4286
24412	TROAP	254.793	310.785	29.5147	48.1244	108.456	149.835	-2.19888	0.60588	-3.62924	0.00028426	-3.25312	-2.54778	-1.37551
24453	TSEN15	834.344	821.98	316.438	453.461	447.746	574.294	-1.02975	0.311984	-3.30067	0.000964557	-1.38795	-0.868895	-0.887193
24577	TTC8	523.87	484.545	97.2156	255.555	235.139	318.765	-1.36556	0.491345	-2.77923	0.00544877	-2.37366	-0.979286	-1.09941
24582	TTF2	632.289	817.326	335.781	253.438	402.58	487.783	-1.13428	0.350533	-3.23586	0.00121278	-1.09823	-1.50411	-0.836471
24585	TTK	446.991	638.136	72.4994	102.099	213.107	294.066	-2.07481	0.540268	-3.84033	0.00012287	-2.88101	-2.38709	-1.32548
24597	TTLL7	103.006	113.754	54.2309	65.0575	23.6334	71.4363	-1.19374	0.569257	-2.09701	0.0359925	-0.997134	-0.734533	-2.19542
24646	TUBA1B	24547.6	34505.8	9746.21	10911.8	19441.4	19830	-1.14345	0.418024	-2.73536	0.00623125	-1.5783	-1.41532	-0.582081
24669	TUBG2	347.442	283.635	156.32	114.799	183.364	216.612	-1.06078	0.370524	-2.86293	0.00419746	-1.00591	-1.4513	-0.775694
24727	TYMS	1076.81	1439.45	283.125	341.279	814.575	790.547	-1.39238	0.531069	-2.62184	0.00874571	-2.13663	-1.86712	-0.612019
24753	UBA7	157.215	64.8842	4.79847	8.96656	26.9382	52.0605	-3.08178	0.855172	-3.60369	0.000313726	-4.39562	-3.49364	-1.90662
24770	UBE2C	628.347	903.43	80.0217	206.872	333.18	429.87	-1.89256	0.597735	-3.16623	0.00154431	-3.23502	-1.86475	-1.17718
24805	UBE2S	2004.29	2410.64	657.092	811.173	1160.47	1408.23	-1.33363	0.359874	-3.70584	0.000210694	-1.74209	-1.43817	-0.921538
24806	UBE2T	329.701	404.646	90.7679	91.5155	185.567	219.94	-1.58713	0.465789	-3.4074	0.00065586	-2.00866	-1.99682	-0.976968
24843	UBR7	571.18	735.876	294.945	189.939	308.945	419.677	-1.30659	0.367677	-3.55365	0.000379925	-1.13626	-1.77117	-1.06935
24859	UCHL1	63.5804	72.6413	29.5147	20.6081	14.8207	39.733	-1.67676	0.574046	-2.92096	0.00348959	-1.20325	-1.72148	-2.19707
24909	UGT8	97.0918	71.8656	12.3208	3.67496	18.1254	40.1157	-2.95152	0.756999	-3.89898	9.65995e-05	-2.76123	-4.50653	-2.20431
24911	UHRF1	1067.94	1647.34	323.96	156.073	781.527	794.867	-1.69229	0.652072	-2.59524	0.00945237	-2.03359	-3.08719	-0.763114
24951	UNG	1083.71	1181.14	358.348	103.157	741.87	693.144	-1.49861	0.706691	-2.1206	0.0339551	-1.65864	-3.45516	-0.608837
24966	UPK3B	110.891	74.1927	12.3208	12.1415	9.31272	43.2717	-3.09368	0.58388	-5.29848	1.16768e-07	-2.88008	-2.90122	-3.2839
25163	VEGFC	1161.57	1299.82	282.05	493.677	729.753	792.874	-1.29522	0.458661	-2.82391	0.0047441	-2.12317	-1.31556	-0.751716
25242	VPS9D1-AS1	196.641	289.065	107.962	84.1072	108.456	156.746	-1.28351	0.384396	-3.33904	0.00084069	-1.14296	-1.50318	-1.13637
25243	VRK1	576.108	703.296	240.14	200.522	335.383	410.59	-1.30848	0.363605	-3.59862	0.000319909	-1.40636	-1.66647	-0.924425
25273	VWA2	30.0689	31.5285	9.09694	7.90824	2.70318	15.7612	-2.31689	0.883185	-2.62333	0.00870742	-1.75901	-1.96104	-3.50974
25287	VWDE	60.6235	47.0428	4.79847	4.73328	6.00795	24.1412	-3.51037	0.742187	-4.72977	2.24778e-06	-3.47628	-3.49601	-3.15198
25331	WDR17	31.0546	33.0799	13.3954	11.0832	11.5159	19.5258	-1.45769	0.67674	-2.15399	0.0312406	-1.25864	-1.53201	-1.47675
25342	WDR34	823.502	1093.48	375.542	319.054	535.873	628.99	-1.22606	0.368072	-3.33104	0.000865237	-1.33734	-1.57251	-0.824422
25376	WDR76	239.023	405.422	77.8725	31.1913	110.659	172.334	-2.14629	0.600997	-3.57121	0.000355335	-1.9991	-3.31907	-1.49217
25388	WDR90	234.094	273.551	154.17	126.44	93.0336	175.758	-1.03033	0.383679	-2.68539	0.00724456	-0.714925	-1.001	-1.44363
25418	WHSC1	2989.92	3645.58	974.104	742.382	1388.5	1947.6	-1.68119	0.372773	-4.50996	6.48396e-06	-1.76098	-2.15289	-1.2496
25444	WNT3	69.4941	54.0242	28.4401	17.4331	24.735	38.3253	-1.40974	0.554966	-2.54023	0.0110781	-1.10732	-1.81342	-1.3087
25529	XRCC2	85.2642	156.418	28.4401	16.3748	46.7668	66.1528	-2.00593	0.631371	-3.1771	0.00148753	-2.02171	-2.81816	-1.30415
25530	XRCC3	451.919	547.378	174.588	133.848	292.421	319.531	-1.32165	0.442478	-2.98692	0.00281803	-1.51034	-1.8937	-0.766251
25622	ZBTB12	113.848	102.118	49.9324	17.4331	7.10954	57.5882	-2.14267	0.818276	-2.61852	0.00883115	-1.11062	-2.62877	-3.92277
25764	ZFP42	349.413	322.421	114.41	114.799	204.294	220.567	-1.22017	0.416196	-2.93171	0.003371	-1.55273	-1.54784	-0.716292
25793	ZG16B	26.1264	7.48142	4.79847	2.61664	0.5	7.80459	-2.92164	1.46717	-1.99134	0.0464434	-1.5428	-2.41766	-4.80537
25796	ZGRF1	97.0918	152.54	34.8878	31.1913	50.0716	72.6564	-1.70467	0.496184	-3.43556	0.000591325	-1.80251	-1.96409	-1.28124
25901	ZNF214	32.0402	36.1828	6.94771	10.0249	11.5159	18.8423	-1.90337	0.725065	-2.6251	0.0086624	-2.29298	-1.76401	-1.56397
25902	ZNF215	152.287	153.315	81.0964	70.3491	53.3763	101.585	-1.1677	0.398041	-2.93361	0.00335049	-0.91394	-1.11904	-1.51738
25948	ZNF280B	26.1264	29.2014	5.87309	3.67496	6.00795	13.6768	-2.53823	0.864227	-2.937	0.00331406	-2.23358	-2.90997	-2.20083
25965	ZNF300	132.575	162.624	44.5593	95.7488	61.0875	98.8188	-1.14282	0.489489	-2.33471	0.0195585	-1.72037	-0.616846	-1.26522
26012	ZNF367	187.77	287.514	38.1116	61.8825	106.253	135.806	-1.7983	0.550648	-3.26578	0.00109162	-2.60799	-1.90869	-1.1288
26021	ZNF385D	23.1695	26.0985	0.5	0.5	8.21113	11.1958	-3.23859	1.65173	-1.96073	0.0499107	-5.62003	-5.62003	-1.58245
26079	ZNF48	311.959	318.542	174.588	153.956	120.573	215.424	-1.07671	0.336769	-3.19718	0.00138777	-0.852466	-1.0339	-1.38651
26089	ZNF492	34.9971	37.7342	10.1716	15.3165	11.5159	21.447	-1.59946	0.670475	-2.38557	0.0170528	-1.83701	-1.24647	-1.65793
26111	ZNF519	34.0114	27.65	14.47	6.84992	11.5159	18.3995	-1.53714	0.753034	-2.04126	0.0412247	-1.08358	-2.16249	-1.41302
26216	ZNF641	216.353	238.644	114.41	116.915	87.5256	154.269	-1.10166	0.348581	-3.16041	0.00157546	-0.989917	-0.958662	-1.37635
26233	ZNF664-FAM101A	27.112	6.7057	0.5	0.5	0.5	6.56355	-6.36702	2.02231	-3.1484	0.00164168	-4.75312	-4.75312	-4.75312
26261	ZNF695	37.954	63.3328	8.02233	23.783	23.6334	30.8451	-1.48248	0.739408	-2.00495	0.044968	-2.61151	-1.04367	-1.05277
26297	ZNF732	20.2126	33.8557	6.94771	10.0249	9.31272	15.5707	-1.68767	0.798535	-2.11346	0.0345618	-1.91272	-1.38374	-1.49005
26324	ZNF774	45.839	44.7156	17.6939	19.5498	22.5318	29.566	-1.20506	0.566495	-2.12723	0.0334012	-1.35543	-1.21153	-1.00671
26431	ZRANB3	165.1	146.334	69.2756	84.1072	58.8843	104.24	-1.14233	0.388915	-2.93722	0.00331169	-1.16589	-0.886002	-1.40035
26467	ZWINT	511.057	885.589	139.126	156.073	333.18	404.505	-1.7403	0.520025	-3.34658	0.00081815	-2.27367	-2.10784	-1.01376
26471	ZYG11A	50.7672	66.4356	15.5447	3.67496	29.1413	32.6127	-1.89819	0.88912	-2.13491	0.032768	-1.90151	-3.98213	-0.994859

## Sheet: Suppl Data 3
Supplementary Data 3. NUP98_ChIP_peaks_UD(1554)
Chr	Start	End	Strand	Peak Score	Focus Ratio/Region Size	Annotation	Detailed Annotation	Distance to TSS	Nearest PromoterID	Entrez ID	Nearest Unigene	Nearest Refseq	Nearest Ensembl	Gene Name	Gene Alias	Gene Description	Gene Type
chrY	56734450	56735133	+	298	NA	Intergenic	NA	-219464	NM_005840	10251	Hs.381912	NM_005840	ENSG00000168939	SPRY3	spry-3	sprouty RTK signaling antagonist 3	protein-coding
chr1	222167102	222167788	+	328	NA	Intergenic	NA	-188925	NR_149057	105372950	Hs.185118	NR_149057	ENSG00000238042	LINC02257	-	long intergenic non-protein coding RNA 2257	ncRNA
chr4	5365837	5366286	+	73	NA	intron (NM_018401, intron 4 of 11)	NA	-158508	NR_126519	10141	Hs.177972	NM_005750	ENSG00000082929	LINC01587	C4orf6|aC1	long intergenic non-protein coding RNA 1587	ncRNA
chr3	194943014	194943943	+	1031	NA	Intergenic	NA	-151110	NR_104188	100874528	Hs.581659	NR_104188	ENSG00000233303	XXYLT1-AS1	-	XXYLT1 antisense RNA 1	ncRNA
chr13	73421605	73421999	+	114	NA	Intergenic	NA	-142442	NR_047009	100874155	Hs.672679	NR_047009		LINC00392	-	long intergenic non-protein coding RNA 392	ncRNA
chr14	104443934	104444634	+	410	NA	Intergenic	NA	-135400	NM_001286399	400258	Hs.153827	NM_001008404	ENSG00000184601	C14orf180	C14orf77|NRAC	chromosome 14 open reading frame 180	protein-coding
chr10	124225972	124231252	+	640	NA	Intergenic	NA	-135005	NM_001270765	51363	Hs.287537	NM_014863	ENSG00000182022	CHST15	BRAG|GALNAC4S-6ST	carbohydrate sulfotransferase 15	protein-coding
chrY	56832951	56833433	+	103	NA	Intergenic	NA	-121063	NM_005840	10251	Hs.381912	NM_005840	ENSG00000168939	SPRY3	spry-3	sprouty RTK signaling antagonist 3	protein-coding
chr12	124685230	124686797	+	444	NA	Intergenic	NA	-118549	NM_001206654	9612	Hs.137510	NM_006312	ENSG00000196498	NCOR2	CTG26|N-CoR2|SMAP270|SMRT|SMRTE|SMRTE-tau|TNRC14|TRAC|TRAC-1|TRAC1	nuclear receptor corepressor 2	protein-coding
chr3	43995116	43996706	+	368	NA	Intergenic	NA	-118301	NR_029700	406929		NR_029700	ENSG00000207954	MIR138-1	MIRN138-1|mir-138-1	microRNA 138-1	ncRNA
chr20	61387342	61388449	+	474	NA	intron (NM_001794, intron 2 of 15)	NA	-111526	NM_001252338	1002	Hs.473231	NM_001794	ENSG00000179242	CDH4	CAD4|R-CAD|RCAD	cadherin 4	protein-coding
chr17	66677421	66678144	+	190	NA	intron (NM_002737, intron 5 of 16)	NA	-109290	NR_030364	693219		NR_030364	ENSG00000207943	MIR634	MIRN634|hsa-mir-634	microRNA 634	ncRNA
chr10	63629918	63630936	+	517	NA	Intergenic	NA	-108352	NM_001322258	221037	Hs.413416	NM_004241	ENSG00000171988	JMJD1C	KDM3C|TRIP-8|TRIP8	jumonji domain containing 1C	protein-coding
chr13	109271365	109271881	+	121	NA	Intergenic	NA	-104320	NR_047700	100885782	Hs.655942	NR_047700	ENSG00000236242	MYO16-AS1	-	MYO16 antisense RNA 1	ncRNA
chr6	117167579	117168154	+	100	NA	Intergenic	NA	-97692	NM_182645	245806	Hs.99324	NM_153453	ENSG00000170162	VGLL2	VGL2|VITO1	vestigial like family member 2	protein-coding
chr4	186820979	186821995	+	391	NA	Intergenic	NA	-97654	NM_005245	2195	Hs.481371	NM_005245	ENSG00000083857	FAT1	CDHF7|CDHR8|FAT|ME5|hFat1	FAT atypical cadherin 1	protein-coding
chr2	9111816	9112454	+	97	NA	Intergenic	NA	-94630	NM_001135191	8853	Hs.555902	NM_003887	ENSG00000151693	ASAP2	AMAP2|CENTB3|DDEF2|PAG3|PAP|Pap-alpha|SHAG1	ArfGAP with SH3 domain, ankyrin repeat and PH domain 2	protein-coding			d
chr16	88331922	88334043	+	740	NA	Intergenic	NA	-94489	NM_001127464	84627	Hs.54925	NM_001127464	ENSG00000225614	ZNF469	BCS|BCS1	zinc finger protein 469	protein-coding
chr6	156686687	156687439	+	1184	NA	Intergenic	NA	-90792	NM_001346813	57492	Hs.291587	NM_017519	ENSG00000049618	ARID1B	6A3-5|BAF250B|BRIGHT|CSS1|DAN15|ELD/OSA1|MRD12|OSA2|P250R	AT-rich interaction domain 1B	protein-coding
chr2	128408221	128409073	+	122	NA	Intergenic	NA	-90050	NM_004807	9394	Hs.512841	NM_004807	ENSG00000136720	HS6ST1	HH15|HS6ST	heparan sulfate 6-O-sulfotransferase 1	protein-coding
chr7	155208478	155209031	+	102	NA	Intergenic	NA	-89018	NM_001346590	3638	Hs.520819	NM_005542	ENSG00000186480	INSIG1	CL6	insulin induced gene 1	protein-coding
chr14	54312086	54312787	+	134	NA	Intergenic	NA	-84432	NM_001330173	1033	Hs.84113	NM_005192	ENSG00000100526	CDKN3	CDI1|CIP2|KAP|KAP1	cyclin dependent kinase inhibitor 3	protein-coding
chr12	65741464	65742714	+	1514	NA	Intergenic	NA	-82371	NM_003484	8091	Hs.505924	NM_003483	ENSG00000149948	HMGA2	BABL|HMGI-C|HMGIC|LIPO|STQTL9	high mobility group AT-hook 2	protein-coding
chr18	9808802	9809226	+	102	NA	intron (NM_006868, intron 3 of 6)	NA	-76712	NM_032243	84203	Hs.98712	NM_032243	ENSG00000168454	TXNDC2	SPTRX|SPTRX1	thioredoxin domain containing 2	protein-coding
chr10	128210141	128211264	+	849	NA	Intergenic	NA	-75248	NR_120619	101927381	Hs.523342	NR_120619	ENSG00000280953	LINC01163	TCONS_00017722	long intergenic non-protein coding RNA 1163	ncRNA
chr11	122580958	122581377	+	95	NA	Intergenic	NA	-74523	NM_032873	84959	Hs.444075	NM_032873	ENSG00000154127	UBASH3B	STS-1|STS1|TULA-2|TULA2|p70	ubiquitin associated and SH3 domain containing B	protein-coding
chr10	16891748	16892161	+	186	NA	intron (NM_001081, intron 54 of 66)	NA	-74500	NM_012425	6251	Hs.524161	NM_012425	ENSG00000148484	RSU1	RSP-1	Ras suppressor protein 1	protein-coding
chr20	50438766	50439972	+	1722	NA	Intergenic	NA	-70952	NM_002827	5770	Hs.417549	NM_002827	ENSG00000196396	PTPN1	PTP1B	protein tyrosine phosphatase, non-receptor type 1	protein-coding
chr3	197367024	197367618	+	104	NA	Intergenic	NA	-68049	NM_001290983	1739	Hs.292549	NM_004087	ENSG00000075711	DLG1	DLGH1|SAP-97|SAP97|dJ1061C18.1.1|hdlg	discs large MAGUK scaffold protein 1	protein-coding
chr10	91341027	91341554	+	135	NA	intron (NR_024467, intron 4 of 4)	NA	-67945	NM_001348365	143279	Hs.596096	NM_173497	ENSG00000165338	HECTD2	-	HECT domain E3 ubiquitin protein ligase 2	protein-coding
chr14	68695168	68696244	+	297	NA	Intergenic	NA	-66919	NR_135816	100996664		NR_135816		LOC100996664	-	uncharacterized LOC100996664	ncRNA
chr10	128219190	128219724	+	213	NA	Intergenic	NA	-66493	NR_120619	101927381	Hs.523342	NR_120619	ENSG00000280953	LINC01163	TCONS_00017722	long intergenic non-protein coding RNA 1163	ncRNA
chr2	207334283	207335444	+	418	NA	Intergenic	NA	-65439	NR_031633	100302130		NR_031633	ENSG00000221628	MIR1302-4	MIRN1302-4|hsa-mir-1302-4	microRNA 1302-4	ncRNA
chr7	157404996	157405364	+	90	NA	intron (NM_058246, intron 8 of 9)	NA	-61051	NR_110157	101927914	Hs.623826	NR_110157	ENSG00000234210	LOC101927914	-	uncharacterized LOC101927914	ncRNA
chr6	73580416	73581389	+	471	NA	Intergenic	NA	-59870	NM_001402	1915	Hs.535192	NM_001402	ENSG00000156508	EEF1A1	CCS-3|CCS3|EE1A1|EEF-1|EEF1A|EF-Tu|EF1A|GRAF-1EF|HNGC:16303|LENG7|PTI1|eEF1A-1	eukaryotic translation elongation factor 1 alpha 1	protein-coding
chr1	145465224	145465955	+	452	NA	Intergenic	NA	-59811	NM_001278267	100288142	Hs.445080	NM_001278267	ENSG00000162825	NBPF20	-	NBPF member 20	protein-coding
chr1	2848715	2849854	+	583	NA	Intergenic	NA	-59619	NM_001242672	100287898	Hs.632363	NM_001242672	ENSG00000215912	TTC34	-	tetratricopeptide repeat domain 34	protein-coding
chr10	124152358	124153327	+	355	NA	Intergenic	NA	-59235	NM_001270765	51363	Hs.287537	NM_014863	ENSG00000182022	CHST15	BRAG|GALNAC4S-6ST	carbohydrate sulfotransferase 15	protein-coding
chr16	79658395	79659010	+	155	NA	Intergenic	NA	-57977	NM_001031804	4094	Hs.134859	NM_005360	ENSG00000178573	MAF	AYGRP|CCA4|CTRCT21|c-MAF	MAF bZIP transcription factor	protein-coding
chr6	155032146	155032536	+	103	NA	Intergenic	NA	-57948	NM_012454	26230	Hs.586279	NM_012454	ENSG00000146426	TIAM2	STEF|TIAM-2	T cell lymphoma invasion and metastasis 2	protein-coding
chr7	45978045	45978937	+	243	NA	Intergenic	NA	-57219	NM_001013398	3486	Hs.450230	NM_000598	ENSG00000146674	IGFBP3	BP-53|IBP3	insulin like growth factor binding protein 3	protein-coding
chr9	131373402	131374166	+	247	NA	Intergenic	NA	-56306	NM_013318	84726	Hs.743955	NM_013318	ENSG00000130723	PRRC2B	BAT2L|BAT2L1|KIAA0515|LQFBS-1	proline rich coiled-coil 2B	protein-coding
chr2	128373355	128374745	+	648	NA	Intergenic	NA	-55453	NM_004807	9394	Hs.512841	NM_004807	ENSG00000136720	HS6ST1	HH15|HS6ST	heparan sulfate 6-O-sulfotransferase 1	protein-coding
chr3	185658101	185658973	+	190	NA	intron (NM_001007225, intron 9 of 14)	NA	-54715	NR_126326	646600	Hs.647949	NR_027317	ENSG00000163915	IGF2BP2-AS1	C3orf65	IGF2BP2 antisense RNA 1	ncRNA
chr13	21511912	21512392	+	139	NA	intron (NM_152726, intron 7 of 11)	NA	-52782	NM_001330059	253832	Hs.564611	NM_153251	ENSG00000180776	ZDHHC20	4933421L13Rik|DHHC-20|DHHC20	zinc finger DHHC-type containing 20	protein-coding
chr2	54673185	54674038	+	186	NA	Intergenic	NA	-51401	NM_001039753	400954	Hs.656692	NM_001039753	ENSG00000214595	EML6	-	echinoderm microtubule associated protein like 6	protein-coding
chr17	80856296	80857093	+	423	NA	intron (NM_020761, intron 12 of 33)	NA	-51062	NR_110852	101928855	Hs.670692	NR_110852	ENSG00000262833	LOC101928855	-	uncharacterized LOC101928855	ncRNA
chr11	69376668	69378016	+	3738	NA	Intergenic	NA	-48329	NM_001319657	102724265	Hs.448669	NM_001319657		LOC102724265	-	uncharacterized LOC102724265	protein-coding
chr20	58102387	58103145	+	355	NA	Intergenic	NA	-48161	NM_178456	128602	Hs.43977	NM_178456	ENSG00000124237	C20orf85	LLC1|bA196N14.1	chromosome 20 open reading frame 85	protein-coding
chr11	45045731	45046347	+	276	NA	Intergenic	NA	-47974	NM_001359633	56981	Hs.178715	NM_001256695	ENSG00000019485	PRDM11	PFM8	PR/SET domain 11	protein-coding
chr15	67884423	67885162	+	296	NA	Intergenic	NA	-44747	NR_004394	26827		NR_004394	ENSG00000206625	RNU6-1	RNU6|RNU6A|U6|U6-1	RNA, U6 small nuclear 1	snRNA
chr4	168587590	168588182	+	176	NA	intron (NM_001166108, intron 2 of 21)	NA	-43731	NM_001166109	23022	Hs.151220	NM_016081	ENSG00000129116	PALLD	CGI-151|CGI151|MYN|PNCA1|SIH002	palladin, cytoskeletal associated protein	protein-coding
chr20	61555685	61556623	+	235	NA	intron (NM_001252338, intron 1 of 14)	NA	-43607	NM_001252339	1002	Hs.473231	NM_001794	ENSG00000179242	CDH4	CAD4|R-CAD|RCAD	cadherin 4	protein-coding
chr2	9800212	9801739	+	363	NA	Intergenic	NA	-42467	NM_001318977	9014	Hs.584833	NM_005680	ENSG00000115750	TAF1B	MGC:9349|RAF1B|RAFI63|SL1|TAFI63	TATA-box binding protein associated factor, RNA polymerase I subunit B	protein-coding
chr6	169839964	169840672	+	164	NA	Intergenic	NA	-41493	NR_026781	401288	Hs.556095	NM_207502	ENSG00000229214	LINC00242	C6orf122|NCRNA00242|dJ266L20.5	long intergenic non-protein coding RNA 242	ncRNA
chr6	34196124	34196891	+	368	NA	Intergenic	NA	-40293	NM_001319079	3159	Hs.518805	NM_002131	ENSG00000137309	HMGA1	HMG-R|HMGA1A|HMGIY	high mobility group AT-hook 1	protein-coding
chr14	69726526	69727227	+	568	NA	Intergenic	NA	-40211	NM_006925	6430	Hs.632326	NM_006925	ENSG00000100650	SRSF5	HRS|SFRS5|SRP40	serine and arginine rich splicing factor 5	protein-coding
chr1	148522546	148523117	+	226	NA	Intergenic	NA	-39546	NM_001123068	644591	Hs.534674	NM_001123068	ENSG00000236334	PPIAL4G	COAS-2	peptidylprolyl isomerase A like 4G	protein-coding
chr22	46576227	46576874	+	438	NA	Intergenic	NA	-39380	NM_014246	9620	Hs.252387	NM_014246	ENSG00000075275	CELSR1	ADGRC1|CDHF9|FMI2|HFMI2|ME2	cadherin EGF LAG seven-pass G-type receptor 1	protein-coding
chr5	172920615	172921008	+	112	NA	intron (NM_001031711, intron 5 of 9)	NA	-37918	NM_001317981	51121	Hs.546390	NM_016093	ENSG00000037241	RPL26L1	RPL26P1	ribosomal protein L26 like 1	protein-coding
chr10	71888618	71889483	+	166	NA	Intergenic	NA	-37675	NM_001042466	5660	Hs.523004	NM_002778	ENSG00000197746	PSAP	GLBA|SAP1	prosaposin	protein-coding
chr7	157299783	157300394	+	438	NA	Intergenic	NA	-36928	NM_005494	10049	Hs.490745	NM_005494	ENSG00000105993	DNAJB6	DJ4|DnaJ|HHDJ1|HSJ-2|HSJ2|LGMD1D|LGMD1E|MRJ|MSJ-1	DnaJ heat shock protein family (Hsp40) member B6	protein-coding
chr6	106360282	106361272	+	452	NA	Intergenic	NA	-34957	NM_001286111	9474	Hs.486063	NM_004849	ENSG00000057663	ATG5	APG5|APG5-LIKE|APG5L|ASP|SCAR25|hAPG5	autophagy related 5	protein-coding
chr2	25376860	25377704	+	798	NA	TTS (NM_033147)	NA	-34692	NM_175630	1788	Hs.515840	NM_022552	ENSG00000119772	DNMT3A	DNMT3A2|M.HsaIIIA|TBRS	DNA methyltransferase 3 alpha	protein-coding
chr19	9969810	9970727	+	382	NA	intron (NM_015719, intron 54 of 66)	NA	-33716	NM_058164	93145	Hs.169743	NM_058164	ENSG00000105088	OLFM2	NOE2|NOELIN2|NOELIN2_V1|OlfC	olfactomedin 2	protein-coding
chr1	27522298	27522995	+	201	NA	Intergenic	NA	-32459	NM_001201404	10163	Hs.469244	NM_006990	ENSG00000158195	WASF2	IMD2|SCAR2|WASF4|WAVE2|dJ393P12.2	WAS protein family member 2	protein-coding
chr11	73185118	73186772	+	1237	NA	Intergenic	NA	-32353	NM_176072	5029	Hs.339	NM_002564	ENSG00000175591	P2RY2	HP2U|P2RU1|P2U|P2U1|P2UR|P2Y2|P2Y2R	purinergic receptor P2Y2	protein-coding
chr3	128608244	128608612	+	92	NA	Intergenic	NA	-32342	NR_125802	23434	Hs.194283	NM_007354	ENSG00000198685	LINC01565	C3orf27|GR6	long intergenic non-protein coding RNA 1565	ncRNA
chr2	88016062	88016687	+	162	NA	Intergenic	NA	-30584	NM_001024457	400966	Hs.728970	NM_001024457	ENSG00000187627	RGPD1	RGP1|RGPD2|RanBP2L2	RANBP2-like and GRIP domain containing 1	protein-coding
chr11	76235772	76236585	+	587	NA	Intergenic	NA	-29648	NM_004626	7481	Hs.108219	NM_004626	ENSG00000085741	WNT11	HWNT11	Wnt family member 11	protein-coding
chr16	70714963	70715717	+	226	NA	intron (NM_018052, intron 14 of 18)	NA	-29289	NM_138383	92154	Hs.432387	NM_138383	ENSG00000132613	MTSS1L	ABBA|ABBA-1|ABBA1	MTSS1L, I-BAR domain containing	protein-coding
chr2	43131039	43131752	+	315	NA	Intergenic	NA	-28950	NR_151714	100506047	Hs.127112	NR_151714		LINC02580	-	long intergenic non-protein coding RNA 2580	ncRNA
chr6	129889854	129890554	+	299	NA	Intergenic	NA	-28933	NM_001010876	253582	Hs.448372	NM_001010876	ENSG00000203756	TMEM244	C6orf191|bA174C7.4	transmembrane protein 244	protein-coding
chr1	10824684	10825417	+	178	NA	Intergenic	NA	-28374	NM_017766	54897	Hs.439894	NM_017766	ENSG00000130940	CASZ1	CAS11|CST|SRG|ZNF693|dJ734G22.1	castor zinc finger 1	protein-coding
chr5	76790296	76791331	+	349	NA	Intergenic	NA	-28164	NM_005242	2150	Hs.744181	NM_005242	ENSG00000164251	F2RL1	GPR11|PAR2	F2R like trypsin receptor 1	protein-coding
chr1	227787748	227789098	+	1065	NA	Intergenic	NA	-27294	NM_183062	339501	Hs.97604	NM_183062	ENSG00000185888	PRSS38	MPN2	serine protease 38	protein-coding
chr11	69398978	69399845	+	466	NA	Intergenic	NA	-26260	NM_001319657	102724265	Hs.448669	NM_001319657		LOC102724265	-	uncharacterized LOC102724265	protein-coding
chr2	241927733	241929188	+	144	NA	intron (NR_110220, intron 2 of 3)	NA	-25837	NR_135766	285095	Hs.85890	NR_135766	ENSG00000216921	LOC285095	-	uncharacterized LOC285095	ncRNA
chr20	60510	63307	+	111	NA	Intergenic	NA	-25764	NM_153325	245938	Hs.380220	NM_153325	ENSG00000178591	DEFB125	DEFB-25	defensin beta 125	protein-coding
chr12	52873912	52875475	+	73	NA	Intergenic	NA	-25699	NM_173352	196374	Hs.665267	NM_173352	ENSG00000170423	KRT78	CK-78|K5B|K78|Kb40	keratin 78	protein-coding
chr7	5554954	5556675	+	439	NA	Intergenic	NA	-25105	NM_001101	60	Hs.520640	NM_001101	ENSG00000075624	ACTB	BRWS1|PS1TP5BP1	actin beta	protein-coding
chr10	3197499	3198316	+	233	NA	Intergenic	NA	-25066	NR_144639	10531	Hs.528300	NM_014889	ENSG00000107959	PITRM1	MP1|PreP	pitrilysin metallopeptidase 1	protein-coding
chrX	129980042	129981173	+	737	NA	Intergenic	NA	-24581	NM_021946	63035	Hs.496748	NM_021946	ENSG00000085185	BCORL1	BCoR-L1|CXorf10	BCL6 corepressor like 1	protein-coding
chr20	62500190	62500754	+	100	NA	Intergenic	NA	-24502	NM_080473	140628	Hs.352250	NM_080473	ENSG00000130700	GATA5	CHTD5|GATAS|bB379O24.1	GATA binding protein 5	protein-coding
chr17	75691423	75691848	+	99	NA	intron (NM_001301855, intron 4 of 11)	NA	-24446	NM_001003716	9400	Hs.632229	NM_004259	ENSG00000108469	RECQL5	RECQ5	RecQ like helicase 5	protein-coding
chr1	18926353	18927813	+	675	NA	intron (NM_001136265, intron 1 of 8)	NA	-24284	NM_003748	8659	Hs.77448	NM_003748	ENSG00000159423	ALDH4A1	ALDH4|P5CD|P5CDh	aldehyde dehydrogenase 4 family member A1	protein-coding
chr2	239966040	239966845	+	364	NA	intron (NM_001322020, intron 8 of 8)	NA	-23348	NR_039949	100616417		NR_039949	ENSG00000264279	MIR4786	mir-4786	microRNA 4786	ncRNA
chr7	6081093	6081887	+	201	NA	Intergenic	NA	-22261	NM_014413	27102	Hs.520205	NM_014413	ENSG00000086232	EIF2AK1	HCR|HRI	eukaryotic translation initiation factor 2 alpha kinase 1	protein-coding
chr1	161389480	161390685	+	341	NA	Intergenic	NA	-22199	NM_001013625	257177	Hs.534593	NM_001013625	ENSG00000188931	CFAP126	C1orf192|Flattop|Fltp	cilia and flagella associated protein 126	protein-coding
chr5	6399857	6400770	+	272	NA	Intergenic	NA	-21787	NM_032286	84246	Hs.13885	NM_032286	ENSG00000133398	MED10	L6|NUT2|TRG20	mediator complex subunit 10	protein-coding
chr18	31064095	31064625	+	106	NA	Intergenic	NA	-21545	NM_024423	1825	Hs.41690	NM_001941	ENSG00000134762	DSC3	CDHF3|DSC|DSC1|DSC2|DSC4|HT-CP	desmocollin 3	protein-coding
chr14	75257079	75257694	+	144	NA	Intergenic	NA	-21392	NM_005252	2353	Hs.25647	NM_005252	ENSG00000170345	FOS	AP-1|C-FOS|p55	Fos proto-oncogene, AP-1 transcription factor subunit	protein-coding
chr1	8047256	8048120	+	156	NA	Intergenic	NA	-21355	NM_018948	54206	Hs.605445	NM_018948	ENSG00000116285	ERRFI1	GENE-33|MIG-6|MIG6|RALT	ERBB receptor feedback inhibitor 1	protein-coding
chr16	50245425	50246024	+	133	NA	Intergenic	NA	-20816	NM_001286057	113	Hs.513578	NM_001114	ENSG00000121281	ADCY7	AC7	adenylate cyclase 7	protein-coding
chr1	93701623	93702526	+	400	NA	intron (NM_001261408, intron 3 of 13)	NA	-20236	NM_003567	8412	Hs.36958	NM_003567	ENSG00000137936	BCAR3	AND-34|NSP2|SH2D3B	BCAR3, NSP family adaptor protein	protein-coding
chr1	61056800	61057473	+	131	NA	Intergenic	NA	-20138	NM_001145511	4774	Hs.740757	NM_005595	ENSG00000162599	NFIA	BRMUTD|CTF|NF-I/A|NF1-A|NFI-A|NFI-L	nuclear factor I A	protein-coding
chr17	40521130	40521843	+	155	NA	Intergenic	NA	-19884	NM_032865	84951	Hs.438292	NM_032865	ENSG00000131746	TNS4	CTEN|PP14434	tensin 4	protein-coding
chr1	21956746	21957564	+	144	NA	Intergenic	NA	-19739	NM_007352	23436	Hs.728752	NM_007352	ENSG00000219073	CELA3B	CBPP|ELA3B	chymotrypsin like elastase family member 3B	protein-coding
chr1	1040209	1040851	+	368	NA	intron (NM_198576, intron 3 of 35)	NA	-19204	NR_148960	100288175	Hs.713286	NR_148960	ENSG00000217801	LOC100288175	-	uncharacterized LOC100288175	ncRNA
chr2	109332366	109332893	+	100	NA	intron (NM_001099289, intron 1 of 9)	NA	-19004	NR_036224	100423027		NR_036224	ENSG00000265965	MIR4266	-	microRNA 4266	ncRNA
chr1	27031289	27032140	+	198	NA	Intergenic	NA	-18872	NM_052943	115572	Hs.632378	NM_052943	ENSG00000158246	TENT5B	FAM46B	terminal nucleotidyltransferase 5B	protein-coding
chr17	81418879	81419854	+	1133	NA	intron (NM_001291324, intron 1 of 27)	NA	-18588	NR_039894	100616294		NR_039894	ENSG00000266392	MIR4740	-	microRNA 4740	ncRNA
chr15	64893609	64894388	+	175	NA	Intergenic	NA	-17904	NM_182703	348094	Hs.207157	NM_182703	ENSG00000166839	ANKDD1A	-	ankyrin repeat and death domain containing 1A	protein-coding
chr1	210251512	210252346	+	190	NA	Intergenic	NA	-17808	NR_024337	574036	Hs.446946	NR_024337	ENSG00000203706	SERTAD4-AS1	C1orf133	SERTAD4 antisense RNA 1	ncRNA
chr11	118927847	118928579	+	187	NA	Intergenic	NA	-17309	NM_182557	283149	Hs.414740	NM_182557	ENSG00000186174	BCL9L	BCL9-2|DLNB11	B cell CLL/lymphoma 9 like	protein-coding
chr7	76379519	76380933	+	1377	NA	Intergenic	NA	-17298	NM_007155	7784	Hs.656137	NM_007155	ENSG00000188372	ZP3	OOMD3|ZP3A|ZP3B|ZPC|Zp-3	zona pellucida glycoprotein 3	protein-coding
chr19	33177090	33178085	+	741	NA	Intergenic	NA	-17106	NM_002333	4037	Hs.515340	NM_002333	ENSG00000130881	LRP3	-	LDL receptor related protein 3	protein-coding
chr1	148263276	148263960	+	205	NA	Intergenic	NA	-16547	NR_120331	101927468	Hs.515867	NR_120331		LOC101927468	-	uncharacterized LOC101927468	ncRNA
chr16	30633995	30634953	+	423	NA	Intergenic	NA	-16228	NM_001320464	78994	Hs.293629	NM_024031	ENSG00000156858	PRR14	-	proline rich 14	protein-coding
chr1	2428153	2429223	+	351	NA	Intergenic	NA	-16117	NM_153818	5192	Hs.732228	NM_002617	ENSG00000157911	PEX10	NALD|PBD6A|PBD6B|RNF69	peroxisomal biogenesis factor 10	protein-coding
chr1	165597814	165598724	+	190	NA	Intergenic	NA	-16114	NR_026744	400794	Hs.374847	NR_026744	ENSG00000237463	LOC400794	-	uncharacterized LOC400794	ncRNA
chr16	22189861	22190602	+	865	NA	Intergenic	NA	-16040	NM_013302	29904	Hs.498892	NM_013302	ENSG00000103319	EEF2K	HSU93850|eEF-2K	eukaryotic elongation factor 2 kinase	protein-coding
chr22	37259381	37260362	+	692	NA	Intergenic	NA	-15572	NM_002872	5880	Hs.517601	NM_002872	ENSG00000128340	RAC2	EN-7|Gx|HSPC022|p21-Rac2	Rac family small GTPase 2	protein-coding
chr9	136631922	136633402	+	438	NA	Intergenic	NA	-15481	NR_135288	401561	Hs.609301	NR_135288	ENSG00000279141	LINC01451	HCCAT4	long intergenic non-protein coding RNA 1451	ncRNA
chr1	2451648	2452331	+	122	NA	Intergenic	NA	-15470	NM_001303012	9651	Hs.170156	NM_014638	ENSG00000149527	PLCH2	PLC-L4|PLC-eta2|PLCL4|PLCeta2	phospholipase C eta 2	protein-coding
chr3	194327596	194328848	+	418	NA	Intergenic	NA	-15418	NR_024480	100131551	Hs.128066	NR_024480	ENSG00000214145	LINC00887	HEIRCC	long intergenic non-protein coding RNA 887	ncRNA
chr17	81345269	81346727	+	314	NA	Intergenic	NA	-15324	NM_178520	284186	Hs.364191	NM_178520	ENSG00000185332	TMEM105	-	transmembrane protein 105	protein-coding
chr17	43314910	43316131	+	1552	NA	Intergenic	NA	-15289	NR_002716	6066		NR_002716	ENSG00000274585	RNU2-1	RNU2|U2	RNA, U2 small nuclear 1	snRNA
chr6	43702643	43703255	+	122	NA	Intergenic	NA	-15137	NM_018135	55168	Hs.520149	NM_018135	ENSG00000096080	MRPS18A	HumanS18b|MRP-S18-3|MRPS18-3|S18bmt	mitochondrial ribosomal protein S18A	protein-coding
chr8	28400702	28401903	+	564	NA	Intergenic	NA	-14842	NM_018660	55893	Hs.435535	NM_018660	ENSG00000186918	ZNF395	HDBP-2|HDBP2|HDRF-2|PBF|PRF-1|PRF1|Si-1-8-14	zinc finger protein 395	protein-coding
chr2	28378210	28378730	+	153	NA	Intergenic	NA	-14442	NM_005253	2355	Hs.220971	NM_005253	ENSG00000075426	FOSL2	FRA2	FOS like 2, AP-1 transcription factor subunit	protein-coding
chr3	157174792	157175464	+	480	NA	Intergenic	NA	-14368	NM_020307	57018	Hs.4859	NM_020307	ENSG00000163660	CCNL1	ANIA6A|BM-001|PRO1073|ania-6a	cyclin L1	protein-coding
chr20	63682009	63682761	+	334	NA	intron (NM_016434, intron 14 of 34)	NA	-14266	NM_003823	8771	Hs.434878	NM_003823	ENSG00000243509	TNFRSF6B	DCR3|DJ583P15.1.1|M68|M68E|TR6	TNF receptor superfamily member 6b	protein-coding
chr8	22352467	22353535	+	403	NA	exon (NM_001330480, exon 21 of 22)	NA	-14229	NM_001135154	23516	Hs.491232	NM_015359	ENSG00000104635	SLC39A14	HMNDYT2|LZT-Hs4|NET34|ZIP14|cig19	solute carrier family 39 member 14	protein-coding
chr3	187182951	187183643	+	213	NA	Intergenic	NA	-14189	NM_153708	132112	Hs.518480	NM_153708	ENSG00000175077	RTP1	Z3CXXC1	receptor transporter protein 1	protein-coding
chr21	45017499	45018719	+	187	NA	Intergenic	NA	-13382	NR_024089	378825	Hs.534828	NR_024089	ENSG00000275874	PICSAR	C21orf113|LINC00162|NCRNA00162|NLC1-C|NLC1C|PRED74	P38 inhibited cutaneous squamous cell carcinoma associated lincRNA	ncRNA
chr1	56832233	56832687	+	103	NA	Intergenic	NA	-12764	NM_001004303	199920	Hs.437655	NM_001004303	ENSG00000187889	FYB2	ARAP|C1orf168	FYN binding protein 2	protein-coding
chr1	212595742	212596593	+	410	NA	intron (NM_001030287, intron 1 of 3)	NA	-12461	NM_001674	467	Hs.460	NM_001674	ENSG00000162772	ATF3	-	activating transcription factor 3	protein-coding
chr1	15834374	15836545	+	882	NA	non-coding (NR_024279, exon 2 of 2)	NA	-12405	NM_015001	23013	Hs.744843	NM_015001	ENSG00000065526	SPEN	HIAA0929|MINT|RBM15C|SHARP	spen family transcriptional repressor	protein-coding
chr1	93693245	93694850	+	160	NA	intron (NM_001261408, intron 3 of 13)	NA	-12209	NM_003567	8412	Hs.36958	NM_003567	ENSG00000137936	BCAR3	AND-34|NSP2|SH2D3B	BCAR3, NSP family adaptor protein	protein-coding
chr10	6163715	6164517	+	328	NA	intron (NM_001282630, intron 1 of 14)	NA	-11854	NR_039698	100628560		NR_039698	ENSG00000283634	MIR3155B	hsa-mir-3155b	microRNA 3155b	ncRNA
chr11	518462	519101	+	341	NA	Intergenic	NA	-11498	NM_203387	6050	Hs.530687	NM_002939	ENSG00000023191	RNH1	RAI|RNH	ribonuclease/angiogenin inhibitor 1	protein-coding
chr2	236177686	236180333	+	4642	NA	Intergenic	NA	-11000	NM_001301687	2637	Hs.184945	NM_001485	ENSG00000168505	GBX2	-	gastrulation brain homeobox 2	protein-coding
chr11	117281102	117281543	+	54	NA	exon (NM_207343, exon 9 of 15)	NA	-10024	NR_037803	100379571	Hs.736305	NR_037803		BACE1-AS	BACE1-AS1|BACE1AS|NCRNA00177	BACE1 antisense RNA	ncRNA
chr7	368684	370145	+	341	NA	Intergenic	NA	-10011	NR_033960	442497	Hs.704269	NR_033960	ENSG00000249574	LOC442497	-	uncharacterized LOC442497	ncRNA
chr10	133257288	133258350	+	392	NA	Intergenic	NA	-9934	NR_108079	101927671	Hs.741766	NR_108078	ENSG00000166917	MIR202HG	-	MIR202 host gene	ncRNA
chr9	127960131	127961159	+	298	NA	intron (NM_001035254, intron 1 of 10)	NA	-9931	NM_203305	399665	Hs.535972	NM_203305	ENSG00000167106	FAM102A	C9orf132|EEIG1|SYM-3A|bA203J24.7	family with sequence similarity 102 member A	protein-coding
chr17	31549647	31550660	+	502	NA	Intergenic	NA	-9843	NR_029710	406968		NR_029710	ENSG00000207614	MIR193A	MIRN193|MIRN193A|mir-193a	microRNA 193a	ncRNA
chr5	176619436	176620065	+	351	NA	TTS (NM_003085)	NA	-9620	NM_052899	114787	Hs.150549	NM_052899	ENSG00000169258	GPRIN1	GRIN1	G protein regulated inducer of neurite outgrowth 1	protein-coding
chr9	128361719	128362422	+	112	NA	TTS (NM_005094)	NA	-9249	NM_001135947	81605	Hs.495229	NM_030914	ENSG00000167118	URM1	C9orf74	ubiquitin related modifier 1	protein-coding
chr6	160519690	160521016	+	914	NA	Intergenic	NA	-9229	NR_028093	80350	Hs.654503	NM_024492	ENSG00000213071	LPAL2	APOA2|APOAL|APOARGC|apo(a)rg-C	lipoprotein(a) like 2, pseudogene	pseudo
chr6	166553276	166553737	+	122	NA	intron (NM_001006932, intron 2 of 21)	NA	-8816	NM_001318938	6196	Hs.655277	NM_021135	ENSG00000071242	RPS6KA2	HU-2|MAPKAPK1C|RSK|RSK3|S6K-alpha|S6K-alpha2|p90-RSK3|p90RSK2|pp90RSK3	ribosomal protein S6 kinase A2	protein-coding
chr4	110631561	110632263	+	223	NA	intron (NM_001204399, intron 2 of 3)	NA	-8814	NM_000325	5308	Hs.643588	NM_000325	ENSG00000164093	PITX2	ARP1|ASGD4|Brx1|IDG2|IGDS|IGDS2|IHG2|IRID2|Otlx2|PTX2|RGS|RIEG|RIEG1|RS	paired like homeodomain 2	protein-coding
chr12	111396788	111397552	+	228	NA	Intergenic	NA	-8778	NM_005475	10019	Hs.506784	NM_005475	ENSG00000111252	SH2B3	IDDM20|LNK	SH2B adaptor protein 3	protein-coding
chr4	1414660	1415589	+	396	NA	Intergenic	NA	-8682	NM_001290079	54729	Hs.526396	NM_001290079	ENSG00000235608	NKX1-1	HSPX153|NKX-1.1|SAX2	NK1 homeobox 1	protein-coding
chr16	55499990	55500702	+	263	NA	intron (NM_001127891, intron 11 of 12)	NA	-8655	NM_017839	54947	Hs.460857	NM_017839	ENSG00000087253	LPCAT2	AGPAT11|AYTL1|LysoPAFAT	lysophosphatidylcholine acyltransferase 2	protein-coding
chr9	14322203	14323133	+	370	NA	intron (NM_001190738, intron 1 of 8)	NA	-8622	NM_001190737	4781	Hs.644095	NM_005596	ENSG00000147862	NFIB	CTF|HMGIC/NFIB|NF-I/B|NF1-B|NFI-B|NFI-RED|NFIB2|NFIB3	nuclear factor I B	protein-coding
chr8	133182190	133182798	+	334	NA	Intergenic	NA	-8545	NM_080838	8840	Hs.492974	NM_003882	ENSG00000104415	WISP1	CCN4|WISP1-OT1|WISP1-UT1|WISP1c|WISP1i|WISP1tc	WNT1 inducible signaling pathway protein 1	protein-coding
chr2	69652035	69652414	+	123	NA	intron (NM_001320698, intron 1 of 14)	NA	-8379	NM_014911	22848	Hs.468878	NM_014911	ENSG00000115977	AAK1	-	AP2 associated kinase 1	protein-coding
chr1	41492656	41493170	+	112	NA	Intergenic	NA	-8230	NM_001956	1907	Hs.1407	NM_001956	ENSG00000127129	EDN2	ET-2|ET2|PPET2	endothelin 2	protein-coding
chr8	22358755	22359256	+	103	NA	Intergenic	NA	-8225	NM_001135154	23516	Hs.491232	NM_015359	ENSG00000104635	SLC39A14	HMNDYT2|LZT-Hs4|NET34|ZIP14|cig19	solute carrier family 39 member 14	protein-coding
chr20	62835980	62836967	+	453	NA	intron (NM_001853, intron 28 of 31)	NA	-8093	NM_080750	100132911		NM_080750		DPH3P1	C20orf143|DPH3B|ZCSL1	diphthamide biosynthesis 3 pseudogene 1	protein-coding
chr1	20493871	20494737	+	331	NA	Intergenic	NA	-8069	NM_018584	55450	Hs.731383	NM_018584	ENSG00000162545	CAMK2N1	PRO1489	calcium/calmodulin dependent protein kinase II inhibitor 1	protein-coding
chr9	128912512	128913278	+	288	NA	intron (NM_001127245, intron 2 of 2)	NA	-8000	NM_174933	254295	Hs.709447	NM_174933	ENSG00000175287	PHYHD1	-	phytanoyl-CoA dioxygenase domain containing 1	protein-coding
chr11	64276351	64277175	+	1324	NA	intron (NM_004322, intron 1 of 2)	NA	-7576	NM_001170726	56834	Hs.523763	NM_020155	ENSG00000173264	GPR137	C11orf4|GPR137A|TM7SF1L1	G protein-coupled receptor 137	protein-coding
chr19	488510	489871	+	583	NA	Intergenic	NA	-7300	NM_130760	8174	Hs.102598	NM_130760	ENSG00000099866	MADCAM1	MACAM1	mucosal vascular addressin cell adhesion molecule 1	protein-coding
chr1	167714026	167715380	+	368	NA	Intergenic	NA	-7247	NM_024569	9019	Hs.493919	NM_003953	ENSG00000197965	MPZL1	MPZL1b|PZR|PZR1b|PZRa|PZRb	myelin protein zero like 1	protein-coding
chr19	17943493	17944629	+	375	NA	TTS (NM_138442)	NA	-7241	NM_002248	3780	Hs.158173	NM_002248	ENSG00000105642	KCNN1	KCa2.1|SK1|SKCA1|hSK1	potassium calcium-activated channel subfamily N member 1	protein-coding
chr2	119255769	119256408	+	199	NA	intron (NM_001008410, intron 4 of 4)	NA	-7017	NR_046721	100874111	Hs.704682	NR_046721	ENSG00000229867	STEAP3-AS1	-	STEAP3 antisense RNA 1	ncRNA
chr9	97046329	97046780	+	130	NA	Intergenic	NA	-6911	NM_001201575	1515	Hs.610096	NM_001333	ENSG00000136943	CTSV	CATL2|CTSL2|CTSU	cathepsin V	protein-coding
chr22	37525188	37526953	+	690	NA	Intergenic	NA	-6867	NM_014550	29775	Hs.57973	NM_014550	ENSG00000100065	CARD10	BIMP1|CARMA3	caspase recruitment domain family member 10	protein-coding
chr14	105086906	105087659	+	250	NA	Intergenic	NA	-6865	NR_110546	102723354	Hs.569410	NR_110546		LINC02298	-	long intergenic non-protein coding RNA 2298	ncRNA
chr17	81392810	81393582	+	155	NA	Intergenic	NA	-6525	NM_001291324	57597	Hs.514580	NM_024696	ENSG00000266074	BAHCC1	BAHD2	BAH domain and coiled-coil containing 1	protein-coding
chr20	50724680	50725480	+	285	NA	Intergenic	NA	-6464	NM_032521	84612	Hs.589848	NM_032521	ENSG00000124171	PARD6B	PAR6B	par-6 family cell polarity regulator beta	protein-coding
chrX	48890925	48892016	+	509	NA	Intergenic	NA	-6442	NM_001032382	10084	Hs.534384	NM_005710	ENSG00000102103	PQBP1	MRX2|MRX55|MRXS3|MRXS8|NPW38|RENS1|SHS	polyglutamine binding protein 1	protein-coding
chr22	17171226	17172041	+	262	NA	Intergenic	NA	-6346	NM_017829	27440	Hs.26890	NM_017829	ENSG00000069998	HDHD5	CECR5	haloacid dehalogenase like hydrolase domain containing 5	protein-coding
chr19	47427977	47428556	+	226	NA	3' UTR (NM_015063, exon 10 of 10)	NA	-6033	NM_001346148	56917	Hs.380923	NM_020160	ENSG00000105419	MEIS3	MRG2	Meis homeobox 3	protein-coding
chr8	134831205	134833084	+	571	NA	Intergenic	NA	-5925	NR_126028	552853	Hs.575612	NR_126028	ENSG00000253433	NCRNA00250	C8orf24	non-protein coding RNA 250	ncRNA
chr3	195914737	195915105	+	73	NA	Intergenic	NA	-5912	NM_005781	10188	Hs.518513	NM_005781	ENSG00000061938	TNK2	ACK|ACK-1|ACK1|p21cdc42Hs	tyrosine kinase non receptor 2	protein-coding
chr19	3976350	3977021	+	218	NA	exon (NM_001961, exon 15 of 15)	NA	-5562	NM_001348	1613	Hs.631844	NM_001348	ENSG00000167657	DAPK3	DLK|ZIP|ZIPK	death associated protein kinase 3	protein-coding
chr17_GL000205v2_random	62978	64021	+	377	NA	Intergenic	NA	-5533	NR_003682	403340	Hs.572501	NR_003682		MGC70870	-	C-terminal binding protein 2 pseudogene	pseudo
chr12	6937761	6938129	+	63	NA	exon (NM_001940, exon 6 of 10)	NA	-5493	NM_001301836	113246	Hs.405913	NM_138425	ENSG00000111678	C12orf57	C10|GRCC10	chromosome 12 open reading frame 57	protein-coding
chr19	34359063	34359943	+	659	NA	Intergenic	NA	-5237	NM_001184722	2821	Hs.466471	NM_000175	ENSG00000105220	GPI	AMF|GNPI|NLK|PGI|PHI|SA-36|SA36	glucose-6-phosphate isomerase	protein-coding
chr9	70418795	70420673	+	488	NA	Intergenic	NA	-5077	NM_001206	687	Hs.150557	NM_001206	ENSG00000119138	KLF9	BTEB|BTEB1	Kruppel like factor 9	protein-coding
chr17	82297116	82298591	+	722	NA	Intergenic	NA	-5039	NR_135639	101929511	Hs.147682	NR_135639	ENSG00000265692	LINC01970	-	long intergenic non-protein coding RNA 1970	ncRNA
chr1	161074599	161075284	+	319	NA	intron (NM_030916, intron 4 of 8)	NA	-4971	NM_001287602	257106	Hs.389374	NM_181720	ENSG00000186517	ARHGAP30	-	Rho GTPase activating protein 30	protein-coding
chr19	12781909	12783494	+	2484	NA	Intergenic	NA	-4427	NR_049864	100847071		NR_049864	ENSG00000263800	MIR5684	-	microRNA 5684	ncRNA
chr11	76210672	76211059	+	125	NA	Intergenic	NA	-4335	NM_004626	7481	Hs.108219	NM_004626	ENSG00000085741	WNT11	HWNT11	Wnt family member 11	protein-coding
chr8	144448241	144448862	+	290	NA	Intergenic	NA	-4122	NM_013432	4796	Hs.675285	NM_013432	ENSG00000160949	TONSL	IKBR|NFKBIL2	tonsoku like, DNA repair protein	protein-coding
chr6	30100966	30101382	+	135	NA	Intergenic	NA	-4066	NR_126470	104533120	Hs.548919	NR_126470	ENSG00000231226	TRIM31-AS1	-	TRIM31 antisense RNA 1	ncRNA
chr5	176392631	176393068	+	94	NA	non-coding (NR_045724, exon 6 of 6)	NA	-3922	NM_001291305	51491	Hs.696283	NM_016391	ENSG00000048162	NOP16	HSPC111|HSPC185	NOP16 nucleolar protein	protein-coding
chr9	114397683	114398636	+	614	NA	Intergenic	NA	-3754	NM_030767	80709	Hs.494895	NM_030767	ENSG00000106948	AKNA	-	AT-hook transcription factor	protein-coding
chr19	42280030	42281901	+	549	NA	intron (NM_001304815, intron 2 of 20)	NA	-3700	NM_015125	23152	Hs.388236	NM_015125	ENSG00000079432	CIC	MRD45	capicua transcriptional repressor	protein-coding
chr11	69636407	69638514	+	290	NA	Intergenic	NA	-3645	NM_053056	595	Hs.523852	NM_053056	ENSG00000110092	CCND1	BCL1|D11S287E|PRAD1|U21B31	cyclin D1	protein-coding
chr17	44137697	44138867	+	1639	NA	Intergenic	NA	-3620	NM_024032	78995	Hs.437059	NM_024032	ENSG00000125319	C17orf53	-	chromosome 17 open reading frame 53	protein-coding
chr17	81395627	81397057	+	801	NA	Intergenic	NA	-3379	NM_001291324	57597	Hs.514580	NM_024696	ENSG00000266074	BAHCC1	BAHD2	BAH domain and coiled-coil containing 1	protein-coding
chr19	1177169	1178037	+	898	NA	Intergenic	NA	-3320	NM_014963	22904	Hs.408708	NM_014963	ENSG00000064932	SBNO2	KIAA0963|SNO|STNO	strawberry notch homolog 2	protein-coding
chr5	73451168	73451998	+	351	NA	Intergenic	NA	-3056	NM_004472	2297	Hs.519385	NM_004472	ENSG00000251493	FOXD1	FKHL8|FREAC-4|FREAC4	forkhead box D1	protein-coding
chr12	104588173	104589041	+	198	NA	intron (NM_018413, intron 1 of 2)	NA	-3026	NR_037487	100500843		NR_037487	ENSG00000264295	MIR3922	-	microRNA 3922	ncRNA
chr6	53547805	53548441	+	309	NA	Intergenic	NA	-2994	NM_001498	2729	Hs.654465	NM_001498	ENSG00000001084	GCLC	GCL|GCS|GLCL|GLCLC	glutamate-cysteine ligase catalytic subunit	protein-coding
chr20	34314181	34315310	+	1499	NA	Intergenic	NA	-2943	NM_001161766	191	Hs.388004	NM_000687	ENSG00000101444	AHCY	SAHH|adoHcyase	adenosylhomocysteinase	protein-coding
chr1	151195186	151196526	+	916	NA	Intergenic	NA	-2688	NM_001330689	8394	Hs.655131	NM_003557	ENSG00000143398	PIP5K1A	-	phosphatidylinositol-4-phosphate 5-kinase type 1 alpha	protein-coding
chr5	173331811	173332307	+	222	NA	Intergenic	NA	-2556	NM_003714	8614	Hs.233160	NM_003714	ENSG00000113739	STC2	STC-2|STCRP	stanniocalcin 2	protein-coding
chr14	93959498	93960372	+	328	NA	intron (NM_001202429, intron 2 of 9)	NA	-2514	NM_016150	51676	Hs.510327	NM_016150	ENSG00000100628	ASB2	ASB-2	ankyrin repeat and SOCS box containing 2	protein-coding
chr2	111117476	111119328	+	382	NA	TTS (NM_001142807)	NA	-2512	NM_138627	10018	Hs.469658	NM_006538	ENSG00000153094	BCL2L11	BAM|BIM|BOD	BCL2 like 11	protein-coding
chr1	209625806	209626214	+	130	NA	exon (NM_000228, exon 14 of 23)	NA	-2500	NR_036213	100422894		NR_036213	ENSG00000283876	MIR4260	-	microRNA 4260	ncRNA
chr7	1536760	1537715	+	865	NA	intron (NM_002360, intron 1 of 2)	NA	-2357	NR_149036	100128653	Hs.656985	NR_149036		LOC100128653	-	uncharacterized LOC100128653	ncRNA
chr16	767259	768432	+	341	NA	intron (NM_013404, intron 15 of 16)	NA	-2338	NR_030384	724032		NR_030384	ENSG00000207579	MIR662	MIRN662|hsa-mir-662	microRNA 662	ncRNA
chr20	50728807	50729666	+	377	NA	Intergenic	NA	-2308	NM_032521	84612	Hs.589848	NM_032521	ENSG00000124171	PARD6B	PAR6B	par-6 family cell polarity regulator beta	protein-coding
chr18	80249487	80250135	+	145	NA	Intergenic	NA	-2297	NM_032510	84552	Hs.654920	NM_032510	ENSG00000178184	PARD6G	PAR-6G|PAR6gamma	par-6 family cell polarity regulator gamma	protein-coding
[truncated: 1,354 more rows]

## Sheet: Suppl Data 4
Supplementary Data 4. Co-occupancy at NUP98 ChIP-seq peaks by other marks/regulators in human primary keratinocytes
[truncated: 34 more rows]

[truncated: 3 more sheets: Suppl Data 5, Suppl Data 6, Suppl Data 7]
