# Supplementary material for: NUP98 and RAE1 sustain progenitor function through HDAC-dependent chromatin targeting to escape from nucleolar localization
Source: Commun Biol. 2023 Jun 23;6:664. doi: 10.1038/s42003-023-05043-2 (PMC10290086; doi:10.1038/s42003-023-05043-2)
Supplement: Supplementary file 5 — Supplementary Data 8 [file 42003_2023_5043_MOESM5_ESM.xlsx]

## Sheet: Fig1A
	Progenitor			Differentiation
NUP98	-0.0685401	0.0607436	0.0077966	-1.22765	-0.74767	-1.44779
RAE1	0.0264073	0.0116081	-0.0380154	-0.537931	-0.380051	-1.03869
TPR	-0.0419052	0.0679489	-0.0260437	-0.843503	-0.65346	-1.13044
NUP153	-0.076399	0.105248	-0.0288489	-1.13765	-0.844401	-1.25077
NUP50	0.0857178	-0.0569792	-0.0287387	-0.242017	-0.0497138	-0.0040712

## Sheet: Fig1B
2022-10-05								2022-10-13										2018-08-31
																				TRP
	TRP
										TRP										NUP153
	RAE1
										RAE1
	NUP153
										NUP153
	NUP98
										NUP98
																			NUP98
																			RAE1

## Sheet: Fig1C&D
	2022-10-14
								2022-10-06
								NUP98
	Gel Order:
	ladder
	input	NUP98													NUP98
	IgG elution
	NUP98 elution
	ladder
	input
	IgG elution
	RAE1 elution
															RAE1
								RAE1
		RAE1
		TPR

## Sheet: Fig1E
	UD	UD	UD	D2	D2	D2	D4	D4	D4
NUP98	1.00863	1.02194	1.00837	0.316311	0.517336	0.413207	0.2219	0.295624	0.174076

## Sheet: Fig1F
																		REP3
			REP1
2018-04-04								2018-05-16			REP2				2020-02-20
Gel order:
ladder
UD
D2																nup98
D4
	NUP98								nup98
									lamin
	Lamin
										lamin	ud	15173.7
										lamin	d2	16914.4
										lamin	d4	37995.6
										nup98	ud	27271	1.79725	1
										nup98	d2	5014.87	0.296485	0.164966
		lamin	ud	118032						nup98	d4	2463.87	0.0648463	0.0360808
		lamin	d2	83046.4
		lamin	d4	104184											lamin
		nup98	ud	29867.1	0.253042	1
		nup98	d2	13938.2	0.167836	0.663274
		nup98	d4	11754.4	0.112823	0.445866
																	lamin	ud	30339.2
																	lamin	d2	25994
																	lamin	d4	29009.2
																	nup98	ud	143.72	0.00473712	0.999999
																	nup98	d2	92.5806	0.00356161	0.751852
																	nup98	d4	76.6055	0.00264073	0.557454

## Sheet: Fig1G
	UD	UD	UD		D2	D2	D2		D4	D4	D4
	1	1	0.999999		0.663274	0.164966	0.751852		0.445866	0.0360808	0.557454

## Sheet: Fig1H
	UD	UD	UD	D2	D2	D2	D4	D4	D4
RAE1	1.00259	1.00074	1.01049	0.387827	0.493603	0.363185	0.311638	0.29721	0.203218

## Sheet: Fig1I
2152023		RAE1			2212023			RAE1						RAE1
Lamin
													RAE1
Gel order					RAE1
ladder
UD
D2
D4
RAE1
					Lamin								Lamin
		signal
lamin	ud	24297.3
lamin	d2	23064.3
lamin	d4	23310.4
rae1	ud	352.438	0.0145052	1
rae1	d2	287.469	0.0124638	0.859265
rae1	d4	226.547	0.00971869	0.670014
							Channel	Name	Signal
							lamin	ud	12651.9
							lamin	d2	9410
							lamin	d4	9584.59
							rae1	ud	20594.3	1.62776	1
							rae1	d2	15369.2	1.63329	1.00339
							rae1	d4	9094.64	0.948881	0.582936
							lamin	ud	2845.86				lamin	ud	2381.94
							lamin	d2	771.945				lamin	d2	2316.06
							lamin	d4	676.031				lamin	d4	2727.23
							rae1	ud	6907.84	0.411976	1		rae1	ud	6188.95	2.59829	1
							rae1	d2	2125.38	0.363203	0.881613		rae1	d2	2772.93	1.19726	0.460789
							rae1	d4	1994.55	0.338938	0.822715		rae1	d4	2313.36	0.848248	0.326464

## Sheet: Fig1J
	UD	UD	UD	UD	D2	D2	D2	D2	D4	D4	D4	D4
UD	1	1	1	1	0.859265	1.00339	0.460789	0.881613	0.670014	0.582936	0.326464	0.822715

## Sheet: Fig2A
	CTRL	CTRL	CTRL	NUP98 shA	NUP98 shA	NUP98 shA	NUP98 shB	NUP98 shB	NUP98 shB	NUP98shC	NUP98shC	NUP98shC
nup98	1.00037	1.0045	1.00777	0.0926584	0.122216	0.041892	0.297477	0.325012	0.249775	0.124642	0.129583	0.124402

[truncated: 70 more sheets: Fig2B, Fig2C, Fig2D, Fig2E, Fig2F, Fig2H, Fig2I, Fig2J, Fig2K, Fig3A, Fig3B, Fig3C, Fig3D, Fig3E, Fig3F, Fig3G, Fig3H, Fig3I, Fig3J, Fig3N …]
